# Supplementary material for: Effect of therapeutic interchange on medication reconciliation during hospitalization and upon discharge in a geriatric population
Source: PLoS One. 2017 Oct 19;12(10):e0186075. doi: 10.1371/journal.pone.0186075 (PMC5648145; doi:10.1371/journal.pone.0186075)
Supplement: S2 File — (XLSX) [file pone.0186075.s003.xlsx]

## Sheet: Therapeutic interchange
patient_number	ID	ACS	HF	PNA	charthomemed	chartdclist	chartnodc	chartomit	chartchange	chartchangemade	chartnewmed	stopscore	changescore	ACEI	PPI	H2b	ARB	statins	ICS	TS_admit	TS_disch	TSerror_admit	Tserror	nonTSerror	comments	RACE	RACE_Desc	payorgrp	payorgrp_desc	sex	ageDeID
301	975	1	0	0	Lisinipril 2.5mg daily	0	0	0	1	Lisinipril 5mg - 1 tab orally once a day			5	1	.	.	.	.	.	0	.	0	.	0	started on lisinopril 5 as inpt then held and d/c instructions say to not restart until 4 days after discharge. Listed in d/c meds	7	WHITE	10	MEDICARE	M	85
93	536	1	0	0	simvastatin	0	1	0	0			1	.	.	.	.	.	0	.	1	1	.	0	.	Unrecorded simvastatin dose. Pt put on pravastatin 40 QD as inpt, last hospital note says "con't Pravastatin 80mg with dinner" (even though pt was on 40mg at the time) and pt was discharged on prava 80. D/C instructions say "please stop taking any other meds"	7	WHITE	10	MEDICARE	M	77
93	535	1	0	0	Nexium	0	1	0	0			2	.	.	0	.	.	.	.	.	.	.	.	0	held as inpt then d/c'ed. d/c instruc say "stop other meds". Pt on plavix at discharge	7	WHITE	10	MEDICARE	M	77
206	1471	0	0	1	lisinopril 20mg PO QD	0	1	0	0			0	.	1	.	.	.	.	.	.	.	.	.	0	held as inpt, then d/c'ed, d/c instruc say "stop other meds"	7	WHITE	10	MEDICARE	M	85
72		0	1	0	Prilosec 20mg QD	1	.	.	.				.	.	0	.	.	.	.	1	.	0	.	.		7	WHITE	10	MEDICARE	M	90
72	971	0	1	0	Pravachol 40mg PO(1) Qdaily x 30 days	1	0	0	0				.	.	.	.	.	1	.	0	.	0	.	.		7	WHITE	10	MEDICARE	M	90
78	378	0	1	0	Pravachol 20mg PO QD	1	0	0	0				.	.	.	.	.	1	.	0	.	0	.	.		7	WHITE	20	18 MANAGED MEDICARE	M	84
361	1884	0	1	1	pravachol 10mg oral tab 1 tab orally once a day	1	0	0	0				.	.	.	.	.	1	.	0	.	0	.	.		7	WHITE	10	MEDICARE	F	88
302	1272	0	1	0	lipitor 10	1	0	0	0				.	.	.	.	.	1	.	.	.	.	.	.	held as inpt	7	WHITE	10	MEDICARE	F	87
302		0	1	0	Prilosec 20mg QD	1	.	.	.				.	.	0	.	.	.	.	.	.	.	.	.	held as inpt	7	WHITE	10	MEDICARE	F	87
276	288	0	1	0	crestor 10 ^ 1	1	0	0	0				.	.	.	.	.	0	.	1	.	1	.	.	prava 40mg as inpt	7	WHITE	10	MEDICARE	M	81
61	1449	0	0	1	valsartan 320mg PO QD	1	0	0	0				.	.	.	.	1	.	.	0	.	0	.	.		7	WHITE	50	BLUE CROSS	M	88
27	464	0	0	1	pravastatin 40mg QD	1	0	0	0				.	.	.	.	.	1	.	0	.	0	.	.		7	WHITE	10	MEDICARE	F	84
27	465	0	0	1	Ranitidine 150mg PO QD	1	0	0	0				.	.	.	0	.	.	.	.	.	.	.	.	on protonix 40 as inpt	7	WHITE	10	MEDICARE	F	84
27	461	0	0	1	cozaar 50mg QD	1	0	0	0				.	.	.	.	1	.	.	.	.	.	.	.	held as inpt	7	WHITE	10	MEDICARE	F	84
112	897	1	0	0	pantaprazole enteric coated tab 20mg 1 tab orally once a day	1	0	0	0				.	.	1	.	.	.	.	0	.	1	.	.	pantoprazole 40 as inpt	7	WHITE	10	MEDICARE	M	85
11	1620	0	1	0	atorvastatin 40mg oral tab - 1 tab orally once a day	1	0	0	0				.	.	.	.	.	0	.	1	.	1	.	.	prava 40 as inpt	7	WHITE	10	MEDICARE	F	77
11		0	1	0	prevacid 30 QD	1	.	.	.				.	.	0	.	.	.	.	0	.	0	.	.	prevacid oral suspension	7	WHITE	10	MEDICARE	F	77
11	1630	0	1	0	losartan 50mg oral tab - 1 tab orally once a day	0	0	1	0			0	.	.	.	.	1	.	.	.	.	.	.	0	held then d/c'ed, d/c instruc do not say "stop other meds"	7	WHITE	10	MEDICARE	F	77
250	918	0	1	0	Crestor 20mg PO Qdaily	1	0	0	0				.	.	.	.	.	0	.	1	.	1	.	.	atorvastatin 40 as inpt	7	WHITE	10	MEDICARE	M	80
316	1054	1	0	0	Simvastatin 80	1	0	0	0				.	.	.	.	.	0	.	1	.	1	.	.	prava 80 as inpt	7	WHITE	10	MEDICARE	M	77
316	1053	1	0	0	lisinopril 20	0	0	0	1	lisinopril 10mg 1 tab orally once a day			2	1	.	.	.	.	.	0	.	0	.	0		7	WHITE	10	MEDICARE	M	77
3	2122	0	0	1	zocor 20mg QD	1	0	0	0				.	.	.	.	.	0	.	1	.	0	.	.		7	WHITE	10	MEDICARE	M	79
109	1782	0	1	0	lovastatin tab 40mg - 1 tab orally once a day	1	0	0	0				.	.	.	.	.	0	.	1	.	0	.	.		7	WHITE	20	18 MANAGED MEDICARE	M	83
109	1781	0	1	0	lisinopril tab 40mg - 1 tab orally once a day	1	0	0	0				.	1	.	.	.	.	.	.	.	.	.	.	held as inpt	7	WHITE	20	18 MANAGED MEDICARE	M	83
207	1025	1	1	0	Simvastatin 80mg	1	0	0	0				.	.	.	.	.	0	.	1	.	1	.	.	prava 40 as inpt	7	WHITE	10	MEDICARE	M	73
288	2134	1	0	0	pravachol 40mg po qd	1	0	0	0				.	.	.	.	.	1	.	1	.	1	.	.	crestor 10 as inpt	7	WHITE	10	MEDICARE	F	71
79	1375	1	0	0	Simvastatin 20mg QD	1	0	0	0				.	.	.	.	.	0	.	1	.	0	.	.		7	WHITE	20	18 MANAGED MEDICARE	F	81
79	1371	1	0	0	Diovan 320mg QD	1	0	0	0				.	.	.	.	1	.	.	.	.	.	.	.	held as inpt	7	WHITE	20	18 MANAGED MEDICARE	F	81
268	1503	0	1	0	pravastatin 40mg daily	1	0	0	0				.	.	.	.	.	1	.	0	.	0	.	.		7	WHITE	10	MEDICARE	F	78
345	1984	1	0	0	simvastatin 40mg oral tab - 1 tab orally once a day	1	0	0	0				.	.	.	.	.	0	.	1	.	1	.	.	crestor 10 as inpt	2	BLACK	20	18 MANAGED MEDICARE	M	82
345	1983	1	0	0	pantoprazole 40mg ent coated tab 1 tab orally once a day	1	0	0	0				.	.	1	.	.	.	.	0	.	0	.	.		2	BLACK	20	18 MANAGED MEDICARE	M	82
345	1980	1	0	0	lisinopril 10mg oral tab - 1 tab orally once a day	1	0	0	0				.	1	.	.	.	.	.	0	.	0	.	.		2	BLACK	20	18 MANAGED MEDICARE	M	82
314		0	1	0	lipitor 40 qd	1	.	.	.				.	.	.	.	.	1	.	1	.	1	.	.	prava 40 as inpt	7	WHITE	10	MEDICARE	M	72
314	1132	0	1	0	nexium 20mg QD	1	0	0	0				.	.	0	.	.	.	.	1	.	0	.	.		7	WHITE	10	MEDICARE	M	72
317	305	1	0	0	Lipitor 40mg PO Qdaily	1	0	0	0				.	.	.	.	.	1	.	1	.	0	.	.		7	WHITE	20	18 MANAGED MEDICARE	M	71
67	1922	0	0	1	lisinopril 10mg oral tab - 1 orally once a day x 30 days	0	0	0	1	lisinopril 20mg oral tab - 1 tab orally once a day			0	1	.	.	.	.	.	0	.	0	.	0		7	WHITE	10	MEDICARE	M	86
87	1307	1	0	0	zocor 80mg QD	1	0	0	0				.	.	.	.	.	0	.	1	.	1	.	.	atorvastatin 80 as inpt	7	WHITE	10	MEDICARE	M	82
218	2498	0	1	0	cozaar 100mg 1 tab QHS	1	0	0	0				.	.	.	.	1	.	.	0	.	0	.	.		7	WHITE	10	MEDICARE	F	79
218	2501	0	1	0	Lipitor 10mg 1 tab QHS	1	0	0	0				.	.	.	.	.	0	.	.	.	.	.	.	held as inpt	7	WHITE	10	MEDICARE	F	79
96	1353	1	0	0	Lipitor 20mg QD	1	0	0	0				.	.	.	.	.	1	.	1	.	1	.	.	on prava 40 as inpt	7	WHITE	10	MEDICARE	F	86
359	2112	0	0	1	simvastatin 80mg PO QD	1	0	0	0				.	.	.	.	.	0	.	1	.	0	.	.		7	WHITE	10	MEDICARE	F	68
138	674	0	1	0	Pantoprazole 40mg PO Qdaily	1	0	0	0				.	.	1	.	.	.	.	0	.	0	.	.	ppi name/dose not written	7	WHITE	10	MEDICARE	M	67
262	2061	0	1	1	prevacid 30mg QD	1	0	0	0				.	.	0	.	.	.	.	1	.	0	.	.		7	WHITE	10	MEDICARE	F	90
55	&	0	1	0	pepcid 20mg qd	.	1	.	.				.	.	.	1	.	.	.	0	.	0	.	1	on pepcid throughout hospital stay but not on d/c instructions w/o clear reason. d/c instruc say "stop other meds"	7	WHITE	20	18 MANAGED MEDICARE	M	75
55	1156	0	1	0	Cozaar tab 100mg - 1 tab orally once a day	1	0	0	0				.	.	.	.	1	.	.	0	.	0	.	.		7	WHITE	20	18 MANAGED MEDICARE	M	75
25	2210	0	0	1	simvastatin 40mg QD	1	0	0	0				.	.	.	.	.	0	.	1	.	.	.	.		7	WHITE	10	MEDICARE	F	85
25	2207	0	0	1	lisinopril 20mg QD	1	0	0	0				.	1	.	.	.	.	.	.	.	.	.	.	held as inpt	7	WHITE	10	MEDICARE	F	85
305	2367	0	1	0	simvastain 10mg 1 tab QD	1	0	0	0				.	.	.	.	.	0	.	1	.	0	.	.		7	WHITE	10	MEDICARE	M	80
305	2366	0	1	0	lisinipril 2.5mg	1	0	0	0				.	1	.	.	.	.	.	0	.	0	.	.		7	WHITE	10	MEDICARE	M	80
204	600	1	0	0	Simvastatin (not taking) secondarty to muscle cramps 20mg QHS	1	0	0	0				.	.	.	.	.	0	.	.	.	.	.	.	not given as inpt	7	WHITE	20	18 MANAGED MEDICARE	F	78
308	319	1	1	0	crestor 10mg QD	1	0	0	0				.	.	.	.	.	0	.	1	.	1	.	.	prava 40 as inpt	7	WHITE	10	MEDICARE	M	66
308	326	1	1	0	protonix 40mg QD	1	0	0	0				.	.	1	.	.	.	.	0	.	0	.	.		7	WHITE	10	MEDICARE	M	66
38	1413	0	0	1	Lisinopril 5mg PO Qdaily	0	1	0	0			1	.	1	.	.	.	.	.	0	.	0	.	1	unintentional omission, cont. as inpatient, bp well controlled, no documentation for stoppage	7	WHITE	10	MEDICARE	F	76
115	@	1	1	0	Prilosec QD	.	.	.	.				.	.	0	.	.	.	.	1	.	.	1	.	on pantoprazole 40 as inpt, last note says to d/c on prilosec 40mg but not included in d/c instructions	7	WHITE	10	MEDICARE	F	67
115	930	1	1	0	zocor 40mg day	1	0	0	0				.	.	.	.	.	0	.	1	.	1	.	.	prava 40 as inpt	7	WHITE	10	MEDICARE	F	67
115	927	1	1	0	lisinopril 2.5mg day	1	0	0	0				.	1	.	.	.	.	.	.	.	.	.	.	held as inpt	7	WHITE	10	MEDICARE	F	67
171	824	0	0	1	omeprazole 20mg BID	1	0	0	0				.	.	0	.	.	.	.	1	.	1	.	.	pantoprazole 40 QD as inpt	7	WHITE	10	MEDICARE	F	83
127	756	0	1	1	Pravastatin 40mg Daily	1	0	0	0				.	.	.	.	.	1	.	0	.	0	.	.		7	WHITE	50	BLUE CROSS	M	77
127	754	0	1	1	Lisinopril 2.5mg Daily	1	0	0	0				.	1	.	.	.	.	.	0	.	0	.	.		7	WHITE	50	BLUE CROSS	M	77
309	278	1	0	0	Atorvastatin 10mg^1	1	0	0	0				.	.	.	.	.	1	.	0	.	1	.	.	atorva 80mg as inpt	7	WHITE	20	18 MANAGED MEDICARE	F	72
136	217	1	1	0	Enalapril 20mg BID	0	1	0	0			0	.	0	.	.	.	.	.	.	.	.	.	0	ACEI held as inpt, d/c instruc say "stop other meds"	2	BLACK	10	MEDICARE	F	76
71	2033	0	1	0	protonix 40mg PO QD	1	0	0	0				.	.	1	.	.	.	.	0	.	0	.	.		2	BLACK	10	MEDICARE	M	70
71	2032	0	1	0	Pravachol 40mg PO QHS	1	0	0	0				.	.	.	.	.	1	.	0	.	0	.	.		2	BLACK	10	MEDICARE	M	70
71	2030	0	1	0	lisinipril 10mg 1 tab QD	1	0	0	0				.	1	.	.	.	.	.	.	.	.	.	.	held as inpt	2	BLACK	10	MEDICARE	M	70
215	1952	1	1	0	prevacid 30mg day	1	0	0	0				.	.	0	.	.	.	.	1	.	0	.	.		7	WHITE	10	MEDICARE	M	71
215	1950	1	1	0	lipitor 80mg qday	1	0	0	0				.	.	.	.	.	0	.	1	.	0	.	.		7	WHITE	10	MEDICARE	M	71
215	1946	1	1	0	atacand 16mg day	1	0	0	0				.	.	.	.	0	.	.	.	.	.	.	.	held as inpt	7	WHITE	10	MEDICARE	M	71
69	385	1	0	0	simvastatin 20mg QD HS 'simvastatin 40mg QD AM	1	0	0	0				.	.	.	.	.	0	.	0	.	0	.	.	pt own med as inpt	7	WHITE	10	MEDICARE	M	72
69	384	1	0	0	ranitidine 150mg BID	1	0	0	0				.	.	.	0	.	.	.	0	.	0	.	.	pt own med as inpt	7	WHITE	10	MEDICARE	M	72
69	382	1	0	0	lisinipril 40mg QD	1	0	0	0				.	1	.	.	.	.	.	0	.	0	.	.		7	WHITE	10	MEDICARE	M	72
70	1999	1	0	0	enalapril 5mg QD	0	0	1	0			1	.	0	.	.	.	.	.	1	1	0	0	.	started on low dose lisinopril 2.5 then 5 as inpt then d/c'ed on lisinopril. d/c instruc don't say "stop other meds" so error?	7	WHITE	20	18 MANAGED MEDICARE	M	70
307	2198	1	0	0	pravachol 40mg QP	1	0	0	0			1	.	.	.	.	.	1	.	0	.	0	.	1	on prava 40 as inpt, last attending note says "crestor" seemingly indicating that he wants her to be d/c'ed on crestor, but she's d/c'ed on prava. LDL 51	7	WHITE	10	MEDICARE	F	81
99	554	1	0	0	zocor 20mg qdaily	0	0	0	1	pravastatin 40 mg qhs			5	.	.	.	.	0	.	1	1	0	1	.	no inpt statin name/dose, but d/c'ed on prava 40. d/c instr say "stop taking other meds"	7	WHITE	10	MEDICARE	F	79
99	552	1	0	0	enalapril 10mg qday	0	1	0	0			1	.	0	.	.	.	.	.	1	1	0	0	.	started on lisinopril 5 per cards as inpt and d/c'ed on this. d/c instr say "stop taking other meds"	7	WHITE	10	MEDICARE	F	79
313	2002	0	1	0	lisinopril 20 mg	1	0	0	0				.	1	.	.	.	.	.	0	.	0	.	.		7	WHITE	20	18 MANAGED MEDICARE	F	82
362	300	1	0	0	zocor tab 40mg- 1 tab orally once a day (QHS)	1	0	0	0				.	.	.	.	.	0	.	1	.	0	.	.		7	WHITE	10	MEDICARE	F	79
118	2014	0	1	0	pravastatin 40mg QD	1	0	0	0				.	.	.	.	.	1	.	0	.	0	.	.		7	WHITE	10	MEDICARE	F	79
184	1187	0	0	1	pantaprazole 40mg oral cap ent. Coated - 1 tab orally once a day	1	0	0	0				.	.	1	.	.	.	.	0	.	0	.	.		7	WHITE	20	18 MANAGED MEDICARE	M	77
225	1484	0	1	0	Lisinopril 10mg QD	0	0	0	1	5mg Qdaily			0	1	.	.	.	.	.	.	.	.	.	0	held as inpt, intentionally lowered on discharge	7	WHITE	10	MEDICARE	F	85
303	2255	0	1	0	simvastatin 80mg QHS	1	0	0	0				.	.	.	.	.	0	.	1	.	0	.	.		2	BLACK	10	MEDICARE	F	80
303	2253	0	1	0	protonix 40mg QHS	1	0	0	0				.	.	1	.	.	.	.	0	.	0	.	.		2	BLACK	10	MEDICARE	F	80
303	2251	0	1	0	lisinopril 10mg qd	1	0	0	0				.	1	.	.	.	.	.	0	.	0	.	.		2	BLACK	10	MEDICARE	F	80
121	797	1	1	0	Lipitor 40mg QHS	1	0	0	0				.	.	.	.	.	1	.	0	.	0	.	.		7	WHITE	10	MEDICARE	F	84
121	791	1	1	0	Cozaar 50mg Daily	1	0	0	0				.	.	.	.	1	.	.	0	.	0	.	.		7	WHITE	10	MEDICARE	F	84
29	1423	0	1	0	simvastatin 20mg oral tab; 1 tab orally once a day (at bedtime)	1	0	0	0				.	.	.	.	.	0	.	1	.	1	.	.	prava 20 as inpt	7	WHITE	10	MEDICARE	F	87
29	1422	0	1	0	pantaprazole 40mg oral ent. Coated tab; 1 tab orally once a day	1	0	0	0				.	.	1	.	.	.	.	0	.	0	.	.		7	WHITE	10	MEDICARE	F	87
320	522	1	0	0	nexium	1	0	0	0				.	.	0	.	.	.	.	1	.	.	.	.		7	WHITE	10	MEDICARE	F	74
60	695	0	1	0	Lisinopril 20mg BID	1	0	0	0				4	1	.	.	.	.	.	0	.	0	.	.		7	WHITE	10	MEDICARE	F	89
150	15	0	1	0	nexium 40mg orally	1	0	0	0				.	.	0	.	.	.	.	1	.	0	.	.		2	BLACK	10	MEDICARE	M	77
150	7	0	1	0	atorvastatin 40mg qday	1	0	0	0				.	.	.	.	.	1	.	0	.	0	.	.		2	BLACK	10	MEDICARE	M	77
68	1068	0	0	1	diovan 40mg oral tab- 1 tab orally once a day	1	0	0	0				.	.	.	.	1	.	.	0	.	0	.	.		7	WHITE	10	MEDICARE	F	79
333	2474	0	0	1	pravachol 80mg daily	1	0	0	0				.	.	.	.	.	1	.	0	.	0	.	.		7	WHITE	10	MEDICARE	F	81
333	2473	0	0	1	lisinipril 20mg po qd	1	0	0	0				.	1	.	.	.	.	.	.	.	.	.	.	held as inpt	7	WHITE	10	MEDICARE	F	81
351	2047	1	0	0	pravastatin 20mg QD	1	0	0	0				.	.	.	.	.	1	.	0	.	0	.	.		7	WHITE	20	18 MANAGED MEDICARE	F	80
257	877	0	1	1	Omeprazole	0	1	0	0			1	.	.	0	.	.	.	.	1	.	.	1	.	on protonix 40 as inpt, no indication why not on d/c instructions. Not on plavix. d/c instruc says "stop other meds"	7	WHITE	20	18 MANAGED MEDICARE	M	86
37	2128	1	0	0	simvastatin 10mg QD	0	0	1	0			2	.	.	.	.	.	0	.	1	1	0	0	.	intentional change to crestor 20 but d/c instruc don't say "stop other meds"	7	WHITE	70	NON GOV'T MANAGED CARE	M	72
37	2125	1	0	0	lisinipril 40mg QD	0	0	0	1	enalapril 10 qd			5	1	.	.	.	.	.	0	1	.	.	1	held as inpt and supposed to be d/c'ed on "lisinopril 40 --> 10d" but d/c'ed on enalapril. d/c instruc don't say "stop other med"	7	WHITE	70	NON GOV'T MANAGED CARE	M	72
36	1008	0	1	0	Atacand 8mg BID	0	0	0	1	losartan 25 qd			5	.	.	.	0	.	.	1	1	0	0	.	held first half of hospital stay and then started on losartan 25 as inpt, d/c instruc says "stop other meds"	7	WHITE	10	MEDICARE	F	83
259	2302	1	0	0	lovastatin 40mg QD	1	0	0	0				.	.	.	.	.	0	.	1	.	0	.	.		7	WHITE	10	MEDICARE	F	82
259	2303	1	0	0	lsisinipril 10mg 1 QD	1	0	0	0				.	1	.	.	.	.	.	0	.	0	.	.		7	WHITE	10	MEDICARE	F	82
259	2305	1	0	0	omeprazole 40mg 1 cap QD	1	0	0	0				.	.	0	.	.	.	.	.	.	.	.	.	pepcid as inpt	7	WHITE	10	MEDICARE	F	82
238	2347	1	0	0	zocor 40mg QHS	0	0	1	0			1	.	.	.	.	.	0	.	1	1	0	1	.	on prava 80 as inpt then d/c'ed on such. No indication for change. d/c instruc don't say "stop other meds"	2	BLACK	10	MEDICARE	F	74
238		1	0	0	pepcid AC BID	1	.	.	.				.	.	.	1	.	.	.	0	.	0	.	.		2	BLACK	10	MEDICARE	F	74
238	2346	1	0	0	diovan 80mg po BID (HOLD UNTIL Dr. APPT)	0	0	1	0			2	.	.	.	.	1	.	.	.	.	.	.	0	held as inpt then d/c'ed, probably intentionally b/c normotensive. d/c instruc don't say "stop other meds"	2	BLACK	10	MEDICARE	F	74
229	%	0	1	0	Prevacid 30mg TID	.	.	1	.				.	.	0	.	.	.	.	1	1	0	1	.	started on protonix 40 BID as inpt and d/c'ed on this for no written reason, d/c instructions don't say "stop taking other meds" though protonix is starred and handwritten next to list is "GERD: aciphex, prilosec, prevacid" maybe to indicate they are all the same class for pt	2	BLACK	20	18 MANAGED MEDICARE	F	84
229	690	0	1	0	Zocor 40mg PO QAM	0	0	0	1	pravastatin 80 mg qhs			5	.	.	.	.	0	.	1	1	0	1	.	started on prava 80 as inpt and d/c'ed on this for no written reason, d/c instructions don't say "stop taking other meds"	2	BLACK	20	18 MANAGED MEDICARE	F	84
229	688	0	1	0	Pulmocort ` inhal BID	0	1	0	0			1	.	.	.	.	.	.	0	1	1	0	1	.	started on pulmicort 1 puff q12 as inpt, switched to qvar 80mcg q puff q12 while inpt for no documented reason and d/c'ed on this, d/c instructions don't say "stop taking other meds"	2	BLACK	20	18 MANAGED MEDICARE	F	84
233	2088	1	0	0	rosuvastatin 20mg po qd	1	0	0	0				.	.	.	.	.	1	.	0	.	0	.	.		2	BLACK	10	MEDICARE	M	79
164	722	1	0	0	Simvastatin 20mg oral tab- 1 tab orally once a day	1	0	0	0				.	.	.	.	.	0	.	1	.	0	.	.		2	BLACK	10	MEDICARE	M	83
164	719	1	0	0	Lisinopril 5mg PO Qdaily	0	1	0	0			0	.	1	.	.	.	.	.	0	.	0	.	0	d/c instruc says "stop other meds"	2	BLACK	10	MEDICARE	M	83
164	721	1	0	0	QUAR 80mcg 2 puffs BID	1	0	0	0				.	.	.	.	.	.	1	0	.	0	.	.		2	BLACK	10	MEDICARE	M	83
164		1	0	0	Pepcid 40 QHS	1	0	0	0				.	.	.	0	.	.	.	.	.	.	.	.	on pantoprazole 40 BID as inpt	2	BLACK	10	MEDICARE	M	83
346	961	1	0	0	lipitor tab 10mg 1 tab orally once a day	1	0	0	0				.	.	.	.	.	1	.	0	.	1	.	.	lipitor 40 as inpt	7	WHITE	10	MEDICARE	F	74
346	956	1	0	0	diovan tab 160mg 1 tab orally once a day	1	0	0	0				.	.	.	.	1	.	.	0	.	0	.	.		7	WHITE	10	MEDICARE	F	74
40	109	1	0	1	Simvastatin 20 mg qHS	1	0	0	0				.	.	.	.	.	0	.	1	.	0	.	.		2	BLACK	20	18 MANAGED MEDICARE	M	82
40	107	1	0	1	lisinopril 10 mg daily	1	0	0	0				.	1	.	.	.	.	.	0	.	0	.	.		2	BLACK	20	18 MANAGED MEDICARE	M	82
144	660	1	0	0	Lipitor 40mg HS Daily	1	0	0	0				.	.	.	.	.	1	.	1	.	1	.	.	prava 40 as inpt	2	BLACK	10	MEDICARE	F	70
244	2264	0	1	0	aciphex 20mg qd	0	0	0	1	pantoprazole			5	.	0	.	.	.	.	1	1	0	1	.	panto 40 as inpt then d/c'ed as such w/o written indication for change. d/c instruc do say "stop other meds"	7	WHITE	10	MEDICARE	F	84
244	2266	0	1	0	crestor 20mg qd	1	0	0	0				.	.	.	.	.	1	.	0	.	0	.	.		7	WHITE	10	MEDICARE	F	84
17	1766	0	1	0	lipitor tab 40mg- 1 tab orally once a day	1	0	0	0				.	.	.	.	.	0	.	1	1	0	1	.	on crestor 10as inpt, double rx'ed lipitor/crestor	7	WHITE	10	MEDICARE	F	74
17	1760	0	1	0	avapro tab 300mg - 1 tab orally once a day	1	0	0	0				.	.	.	.	0	.	.	1	.	0	.	.		7	WHITE	10	MEDICARE	F	74
17	1767	0	1	0	lisinipril 40mg Qdaily	1	0	0	0				.	1	.	.	.	.	.	0	.	0	.	.		7	WHITE	10	MEDICARE	F	74
52	1094	0	1	0	pravastatin 80mg PO QD	1	0	0	0				.	.	.	.	.	1	.	0	.	0	.	.		7	WHITE	10	MEDICARE	M	80
364	1085	0	1	0	Lipitor 10mg QD	1	0	0	0				.	.	.	.	.	1	.	1	.	0	1	.	pt was on pravastatin as inpt. d/c'ed on "lipitor" and "atorvastatin"	2	BLACK	10	MEDICARE	F	70
364	1081	0	1	0	floventinhaler 44mcg 2 puff BID	1	0	0	0				.	.	.	.	.	.	0	1	.	0	.	.		2	BLACK	10	MEDICARE	F	70
364	1086	0	1	0	Lisinipril 40mg QD	1	0	0	0				.	1	.	.	.	.	.	0	.	0	.	.		2	BLACK	10	MEDICARE	F	70
327	116	1	1	0	lipitor 20mg po daily	1	0	0	0				.	.	.	.	.	1	.	1	.	0	.	.		7	WHITE	10	MEDICARE	F	76
21	2454	0	1	0	atorvastatin 40mg oral tab 1.5 tabs orally once a day	1	0	0	0				.	.	.	.	.	0	.	1	.	0	.	.		2	BLACK	10	MEDICARE	F	70
21	2460	0	1	0	lisinipril 20mg oral tab 1 tab orally once a day	1	0	0	0				.	1	.	.	.	.	.	0	.	0	.	.		2	BLACK	10	MEDICARE	F	70
18	994	0	0	1	simvastatin 40mg QHS	1	0	0	0				.	.	.	.	.	0	.	1	.	0	.	.		7	WHITE	10	MEDICARE	M	83
18	992	0	0	1	protonix 40mg BID	0	0	0	1	omeprazole 20 mg daily			5	.	1	.	.	.	.	0	1	0	.	1	switched to omeprazole for no clear reason, received protonix 40 BID as inpatient, dose conversion is not correct	7	WHITE	10	MEDICARE	M	83
18	990	0	0	1	lisinopril 40mg QD	1	0	0	0				.	1	.	.	.	.	.	0	.	0	.	.		7	WHITE	10	MEDICARE	M	83
193	1652	0	1	1	lipitor 20mg po daily	1	0	0	0				.	.	.	.	.	0	.	1	.	0	.	.		2	BLACK	10	MEDICARE	F	65
14	332	0	1	0	crestor 40mg daily	1	0	0	0				.	.	.	.	.	0	.	1	.	1	.	.	prava 40 as inpt	7	WHITE	10	MEDICARE	F	74
14	338	0	1	0	nexium 40mg daily	1	0	0	0				.	.	0	.	.	.	.	1	.	0	.	.		7	WHITE	10	MEDICARE	F	74
140	2509	0	1	0	lipitor 40mg po qd	1	0	0	0				.	.	.	.	.	0	.	1	.	0	.	.		2	BLACK	10	MEDICARE	F	70
140	2505	0	1	0	cozaar 25mg po qd	1	0	0	0				.	.	.	.	1	.	.	0	.	0	.	.		2	BLACK	10	MEDICARE	F	70
209	625	0	1	0	Protonix 40mg Qdaily	1	0	0	0				.	.	1	.	.	.	.	0	.	0	.	.		7	WHITE	10	MEDICARE	F	70
209	624	0	1	0	Pravastatin 40mg QD	1	0	0	0				.	.	.	.	.	1	.	0	.	0	.	.		7	WHITE	10	MEDICARE	F	70
209	621	0	1	0	Lisinopril 20mg PO Qdaily	1	0	0	0				.	1	.	.	.	.	.	0	.	0	.	.		7	WHITE	10	MEDICARE	F	70
98	146	0	1	0	Pravachol 80mg Qdaily	1	0	0	0				.	.	.	.	.	1	.	0	.	0	.	.		7	WHITE	10	MEDICARE	F	70
175	97	0	1	0	Zocor 20mg Daily	1	0	0	0				.	.	.	.	.	0	.	1	.	0	.	.		7	WHITE	10	MEDICARE	F	75
175		0	1	0	omeprazole 20 QD	1	.	.	.				.	.	0	.	.	.	.	1	.	0	.	.		7	WHITE	10	MEDICARE	F	75
20	741	0	0	1	esomeprazole 40mg PO QD	1	0	0	0				.	.	0	.	.	.	.	1	.	0	.	.		7	WHITE	20	18 MANAGED MEDICARE	F	65
20	746	0	0	1	pravastatin 80mg PO QD	1	0	0	0				.	.	.	.	.	1	.	0	.	0	.	.		7	WHITE	20	18 MANAGED MEDICARE	F	65
20	744	0	0	1	lisinipril 20mg 1 tab QD	1	0	0	0				.	1	.	.	.	.	.	0	.	0	.	.		7	WHITE	20	18 MANAGED MEDICARE	F	65
306	1469	1	0	0	simvastatin 40mg take 1 tablet daily (bedtime)	1	0	0	0				.	.	.	.	.	0	.	1	.	1	.	.	on prava 40 as inpt	7	WHITE	20	18 MANAGED MEDICARE	M	75
306	1465	1	0	0	monopril tab 20mg; 1 tab orally once a day	1	0	0	0				.	0	.	.	.	.	.	1	.	0	.	.		7	WHITE	20	18 MANAGED MEDICARE	M	75
220	1956	0	1	0	crestor 5mg qdaily	0	0	0	1	0.5 tab once a day			5	.	.	.	.	1	.	0	.	0	.	0	card consult note says crestor 2.5, resident h&P says crestor 5 on admission. On crestor 5 as inpt, d/c'ed on 2.5. LDL calc 35	7	WHITE	70	NON GOV'T MANAGED CARE	F	71
220		0	1	0	protonix QD?	1	.	.	.				.	.	1	.	.	.	.	.	.	.	.	.	??card consult note says protonix, resident H&P doesn't. held as inpt, d/c'ed on protonix. I’m going to count as home med	7	WHITE	70	NON GOV'T MANAGED CARE	F	71
123	2019	1	0	0	simvastatin 40mg 1 tab QHS	1	0	0	0				.	.	.	.	.	0	.	1	.	0	.	.		7	WHITE	10	MEDICARE	M	71
123	2018	1	0	0	Pantoprozole 40mg q tab QD	0	0	1	0			0	.	.	1	.	.	.	.	0	.	0	.	0	intentionally d/c'ed but d/c instruc don't say "stop other meds"	7	WHITE	10	MEDICARE	M	71
360	2344	0	0	1	Simvastatin 10mg QHS	1	0	0	0				.	.	.	.	.	0	.	1	.	0	.	.		7	WHITE	10	MEDICARE	F	83
49	855	1	0	1	pravastatin 40mg oral tab 1 tab orally once a day	1	0	0	0				.	.	.	.	.	1	.	0	.	0	.	.		7	WHITE	20	18 MANAGED MEDICARE	F	83
49	854	1	0	1	lisinopril 5mg oral tab 1 tab orally once a day	0	1	0	0			0	.	1	.	.	.	.	.	.	.	.	.	0	held as inpt then d/c'ed, d/c instruc says "stop other meds	7	WHITE	20	18 MANAGED MEDICARE	F	83
246	902	1	0	0	Nexium 40mg - 1 tab once a day	1	0	0	0				.	.	0	.	.	.	.	1	.	0	.	.		7	WHITE	10	MEDICARE	M	84
246	901	1	0	0	Lipitor tab 80mg - 1 tab orally once a day (bedtime)	1	0	0	0				.	.	.	.	.	1	.	0	.	0	.	.		7	WHITE	10	MEDICARE	M	84
9	354	0	1	0	simvastatin 40mg PO QD	1	0	0	0				.	.	.	.	.	0	.	1	.	1	.	.	prava 40 as inpt	7	WHITE	10	MEDICARE	F	77
9	353	0	1	0	pantaprazole 40mg PO QD	1	0	0	0				.	.	1	.	.	.	.	0	.	0	.	.		7	WHITE	10	MEDICARE	F	77
97	1826	1	1	0	cozaar 100mg daily	0	0	0	1	diovan 160 qd			5	.	.	.	1	.	.	1	1	0	1	.	on diovan as inpt for no clear reason and d/c'ed on such. d/c instruc says "stop other meds." correct dose conversion	2	BLACK	20	18 MANAGED MEDICARE	M	84
97	1832	1	1	0	lipitor 10mg	1	0	0	0				.	.	.	.	.	0	.	1	.	0	.	.		2	BLACK	20	18 MANAGED MEDICARE	M	84
358	2288	1	1	0	Aciphex 20mg PO 1 tab QD	1	0	0	0				.	.	0	.	.	.	.	1	.	0	.	.		7	WHITE	20	18 MANAGED MEDICARE	F	66
358	2291	1	1	0	losartan 100mg PO QD	1	0	0	0				.	.	.	.	1	.	.	0	.	0	.	.		7	WHITE	20	18 MANAGED MEDICARE	F	66
176	2523	1	0	0	losartan 50mg PO QD	1	0	0	0				.	.	.	.	1	.	.	0	.	0	.	.						F	81
176	2521	1	0	0	esomeprazole 40mg delayed release 1 cap QD	0	1	0	0			1	.	.	0	.	.	.	.	.	.	.	.	0	held as inpt then not on d/c instruc though pt has GERD. Not on plavix. d/c insruc say "stop other meds"					F	81
282	713	0	0	1	Cozaar 100mg QD	0	0	0	1	cozaar 25mg OD			1	.	.	.	1	.	.	0	.	0	.	0	restarted at lower dose as inpt, intentional	2	BLACK	10	MEDICARE	M	74
8	1586	0	1	0	Diovan 80 mg Daily	1	0	0	0				.	.	.	.	1	.	.	0	.	0	.	.		2	BLACK	70	NON GOV'T MANAGED CARE	F	68
299	1437	1	0	0	lisinopril 40mg PO QD	1	0	0	0				.	1	.	.	.	.	.	0	.	0	.	.		7	WHITE	10	MEDICARE	M	86
35	2157	0	1	0	Diovan 160mg QD	0	0	1	0			0	.	.	.	.	1	.	.	0	.	0	.	0	intentionally d/ced but d/c instruc don't say "stop other meds"	2	BLACK	10	MEDICARE	F	80
266	#	1	0	0	Prilosec 20mg QDaily	.	.	1	.				.	.	0	.	.	.	.	1	.	0	0	.	on protonix 40 as inpt then d/ced on no PPI. Pt also on Plavix so maybe intentional. d/c instruc don't say "stop other meds"	7	WHITE	20	18 MANAGED MEDICARE	M	71
266	269	1	0	0	lovastatin 5mg daily	1	0	0	0				.	.	.	.	.	0	.	1	.	1	.	.	prava 10mg as inpt, should be 5mg though may not be able to go so low	7	WHITE	20	18 MANAGED MEDICARE	M	71
124	947	0	0	1	lipitor 1 tab 10mg- 1 tab orally once a day	1	0	0	0				.	.	.	.	.	1	.	1	.	1	.	.	prava 10 as inpt	2	BLACK	10	MEDICARE	F	71
124	948	0	0	1	ranitadine tab 150mg- 1 tab orally 2x daily	1	0	0	0				.	.	.	0	.	.	.	1	.	0	.	.		2	BLACK	10	MEDICARE	F	71
280	1343	0	1	0	simvastatin 40mg oral tab; 1 tab orally once a day (bedtime)	1	0	0	0				.	.	.	.	.	0	.	1	.	0	.	.		7	WHITE	70	NON GOV'T MANAGED CARE	M	67
280	1342	0	1	0	lisinopril 10mg oral tab 1 orally once a day	0	0	0	1	lisinopril 10mg 1 tab orally 2 times a day			2	1	.	.	.	.	.	0	.	0	.	0		7	WHITE	70	NON GOV'T MANAGED CARE	M	67
240	2403	1	1	0	lovastatin 40mg QD	0	0	1	0			1	.	.	.	.	.	0	.	1	1	0	1	.	on prava 40 as inpt and d/c'ed on this w/o written reason. d/c instruc don't say "stop other meds"	7	WHITE	20	18 MANAGED MEDICARE	M	67
240	2406	1	1	0	prilosec 20mg QD	1	0	0	0				.	.	0	.	.	.	.	1	.	0	.	.		7	WHITE	20	18 MANAGED MEDICARE	M	67
336	2339	1	0	0	lipitor 10mg qd	1	0	0	0				3	.	.	.	.	0	.	1	.	0	.	.		7	WHITE	20	18 MANAGED MEDICARE	M	88
111	1786	1	0	0	esomeprazole 40mg oral cap - 1 cap orally once a day	1	0	0	0				.	.	0	.	.	.	.	1	.	0	.	.		7	WHITE	20	18 MANAGED MEDICARE	F	66
116	403	0	1	0	cozaar 100mg QD	1	0	0	0				.	.	.	.	1	.	.	.	.	.	.	.	held as inpt	7	WHITE	10	MEDICARE	M	81
365	120	0	0	1	simvastatin 20mg oral tab- 1 tab orally once a day	1	0	0	0				.	.	.	.	.	0	.	1	.	0	.	.		2	BLACK	10	MEDICARE	F	68
82	50	0	1	0	QVAR 2 puffs BID	1	0	0	0				.	.	.	.	.	.	1	0	.	0	.	.		7	WHITE	70	NON GOV'T MANAGED CARE	M	66
82	49	0	1	0	protonix 40mg QD	1	0	0	0				.	.	1	.	.	.	.	0	.	0	.	.		7	WHITE	70	NON GOV'T MANAGED CARE	M	66
13	2386	0	1	0	simvastatin	1	0	0	0				.	.	.	.	.	0	.	1	.	0	.	.		2	BLACK	20	18 MANAGED MEDICARE	M	73
13	2385	0	1	0	lisinopril 40mg daily	0	1	0	0			1	.	1	.	.	.	.	.	0	.	0	.	1	cont as inpatient, pt had rising Cr but in Priority Discharge, says will d/c on lisinopril 40	2	BLACK	20	18 MANAGED MEDICARE	M	73
340	451	1	0	1	pravachol 10mg QD	1	0	0	0				.	.	.	.	.	1	.	0	.	0	.	.		2	BLACK	10	MEDICARE	M	76
340	450	1	0	1	Pepcid 20mg QD	1	0	0	0				.	.	.	1	.	.	.	0	.	0	.	.		2	BLACK	10	MEDICARE	M	76
340	447	1	0	1	Lisinopril 20mg QD	1	0	0	0				.	1	.	.	.	.	.	0	.	0	.	.		2	BLACK	10	MEDICARE	M	76
212	312	1	1	0	pravastatin 40mg po qd	1	0	0	0				.	.	.	.	.	1	.	0	.	0	.	.		2	BLACK	20	18 MANAGED MEDICARE	M	72
212	311	1	1	0	lisinopril 5mg po qd	1	0	0	0				.	1	.	.	.	.	.	0	.	0	.	.		2	BLACK	20	18 MANAGED MEDICARE	M	72
219	2258	1	0	0	lipitor 20mg qd	1	0	0	0				.	.	.	.	.	0	.	1	.	1	.	.	crestor 20 as inpt	7	WHITE	20	18 MANAGED MEDICARE	F	84
219	2263	1	0	0	prilosec otc 20mg qd	1	0	0	0				.	.	0	.	.	.	.	1	.	0	.	.		7	WHITE	20	18 MANAGED MEDICARE	F	84
325	2451	1	0	0	prevacid 30mg oral del. Released cap- one orally once a day	1	0	0	0				.	.	0	.	.	.	.	1	.	0	.	.		2	BLACK	10	MEDICARE	F	72
325	2448	1	0	0	lipitor 20mg oral tab 1 orally once a day	1	0	0	0				.	.	.	.	.	0	.	1	.	0	.	.		2	BLACK	10	MEDICARE	F	72
325	2446	1	0	0	diovan 160mg oral tab - 1 orally once a day	1	0	0	0				.	.	.	.	1	.	.	0	.	0	.	.		2	BLACK	10	MEDICARE	F	72
160	185	1	0	0	Simvastatin 40 mg daily	1	0	0	0				.	.	.	.	.	0	.	1	.	1	.	.	prava 40 QD as inpt	2	BLACK	20	18 MANAGED MEDICARE	M	67
160	184	1	0	0	Lisinopril 40 mg daily	1	0	0	0				.	1	.	.	.	.	.	0	.	.	.	.		2	BLACK	20	18 MANAGED MEDICARE	M	67
328	936	1	1	0	lisinopril 10mg daily	1	0	0	0				.	1	.	.	.	.	.	0	.	0	.	.		7	WHITE	10	MEDICARE	M	87
326	39	0	1	0	Simvastatin 40mg tabs Qdaily	0	0	1	0			1	.	.	.	.	.	0	.	1	.	0	1	.	TS as inpt, then left off d/c instruction	2	BLACK	10	MEDICARE	F	69
326	36	0	1	0	Lisinopril 20mg PO Qdaily	0	0	0	1	Lisinopril 40mg Qdaily			0	1	.	.	.	.	.	0	.	0	.	0		2	BLACK	10	MEDICARE	F	69
310	1997	1	1	0	lisinopril 20mg daily	0	1	0	0			0	.	1	.	.	.	.	.	.	.	.	.	0	held as inpt then intentionally d/c'ed. d/c instruc say "stop other meds"	7	WHITE	10	MEDICARE	M	87
90	1394	1	0	0	Pravachol 80mg oral tab; 1 tab orally once a day with dinner	1	0	0	0				.	.	.	.	.	1	.	0	.	0	.	.		7	WHITE	10	MEDICARE	F	77
90	1393	1	0	0	Lisinopril 10 mg daily	1	0	0	0				.	1	.	.	.	.	.	0	.	0	.	.		7	WHITE	10	MEDICARE	F	77
158	2154	0	0	1	simvastatin 20mg 1 tab QD	1	0	0	0				.	.	.	.	.	0	.	1	.	0	.	.		2	BLACK	10	MEDICARE	F	72
158	2153	0	0	1	quinapril 20mg 1 tab QD	1	0	0	0				.	0	.	.	.	.	.	1	.	0	.	.		2	BLACK	10	MEDICARE	F	72
34	1686	0	1	0	atorvastatin 20mg oral tab- 1 tab orally once a day	0	0	0	1	40mg tab- 1 tab once a day			0	.	.	.	.	0	.	1	.	0	1	.	on prava 80 as inpt then d/c'ed on higher lipitor dose for no written reason. ?	7	WHITE	10	MEDICARE	F	71
34		0	1	0	omeprazole 20mg QD	1	.	.	.				.	.	0	.	.	.	.	1	.	0	.	.		7	WHITE	10	MEDICARE	F	71
24	1660	1	0	0	pravachol 40mg 1 tab orally once a day QHS	0	0	0	1	80mg once a day			0	.	.	.	.	1	.	0	.	0	.	0	intentional increase	7	WHITE	50	BLUE CROSS	M	67
24		1	0	0	prilosec 40 QD	1	.	.	.				.	.	0	.	.	.	.	.	.	.	.	.	on famotidine as inpt	7	WHITE	50	BLUE CROSS	M	67
100	724	0	1	0	Atorvastatin 10mg PO Qdaily	1	0	0	0				.	.	.	.	.	1	.	1	.	0	.	.		7	WHITE	10	MEDICARE	M	84
100	731	0	1	0	Valsartam 40mg PO Qdaily	1	0	0	0				.	.	.	.	1	.	.	0	.	0	.	.		7	WHITE	10	MEDICARE	M	84
159	1519	0	1	0	benicar 40 qd	0	0	1	0			0	.	.	.	.	0	.	.	.	.	.	.	0	held as inpt then d/c'ed, d/c instruc don't say "stop other meds"	2	BLACK	20	18 MANAGED MEDICARE		.
149	179	0	0	1	Simvastatin 40mg Qdaily	1	0	0	0				.	.	.	.	.	0	.	1	.	1	.	.	prava 40 QD as inpt	7	WHITE	50	BLUE CROSS	M	74
149	175	0	0	1	Lisinopril 5mg	1	0	0	0				.	1	.	.	.	.	.	0	.	0	.	.		7	WHITE	50	BLUE CROSS	M	74
76	1475	1	0	0	Crestor tab 20mg; 1 tab orally once a day (bedtime)	1	0	0	0				.	.	.	.	.	1	.	0	.	0	.	.	crestor as inpt - on formulary?	7	WHITE	10	MEDICARE	M	71
76	1474	1	0	0	Benicar tab 40mg; 1 tab orally once a day	1	0	0	0				.	.	.	.	0	.	.	.	.	.	.	.	held as inpt	7	WHITE	10	MEDICARE	M	71
192	737	1	0	0	nexium delayed release cap 40mg 1 cap orally once a day	1	0	0	0				.	.	0	.	.	.	.	1	.	0	.	.		7	WHITE	10	MEDICARE	M	72
284	1583	0	1	0	pravachol tab 10mg 1tab orally once a day QHS	1	0	0	0				.	.	.	.	.	1	.	0	.	0	.	.		7	WHITE	10	MEDICARE	F	90
284	1580	0	1	0	lisinipril 20mg 1 tab orally once a day	1	0	0	0				.	1	.	.	.	.	.	0	.	0	.	.		7	WHITE	10	MEDICARE	F	90
273	1941	0	0	1	lipitor 80mg tab - 1 tab orally once a day	1	0	0	0				.	.	.	.	.	0	.	1	.	1	.	.	prava 80 as inpt	7	WHITE	10	MEDICARE	M	79
273		0	0	1	prilosec 20 qd	1	.	.	.				.	.	0	.	.	.	.	1	.	0	.	.		7	WHITE	10	MEDICARE	M	79
273	1942	0	0	1	lisinopril 40mg oral tab - 1 tab orally once a day	1	0	0	0				.	1	.	.	.	.	.	0	.	0	.	.		7	WHITE	10	MEDICARE	M	79
344	1259	1	0	0	pravastatin 40mg oral tab 0 1 tab orally once a day	1	0	0	0				.	.	.	.	.	1	.	0	.	0	.	.		2	BLACK	10	MEDICARE	F	86
344	1254	1	0	0	losartan 100mg oral tab - 1 tab orally once a day	1	0	0	0				.	.	.	.	1	.	.	0	.	0	.	.		2	BLACK	10	MEDICARE	F	86
344	1256	1	0	0	pantaprazole 40mg ent coared tan - 1 tab orally once a day	1	0	0	0				.	.	1	.	.	.	.	.	.	.	.	.	held as inpt	2	BLACK	10	MEDICARE	F	86
23	303	1	0	0	Prilosec 20mg QDaily	1	0	0	0				.	.	0	.	.	.	.	1	.	.	.	.		7	WHITE	20	18 MANAGED MEDICARE	F	90
23	302	1	0	0	Lisinopril 20mg Qdaily	0	0	0	1	Lisinopril 10mg QD			0	1	.	.	.	.	.	0	.	0	.	0		7	WHITE	20	18 MANAGED MEDICARE	F	90
199	1029	0	1	0	Lipitor 20mg Qdaily	1	0	0	0				.	.	.	.	.	1	.	1	1	0	1	.	on pravachol as inpt, d/c'ed on home lipitor and pravachol	2	BLACK	10	MEDICARE	F	72
199	1032	0	1	0	Protonix 40mg Qdaily	1	0	0	0				.	.	1	.	.	.	.	0	.	0	.	1	on "pantoprazole" as inpt, d/c'ed on home protonix and panto	2	BLACK	10	MEDICARE	F	72
167		0	1	0	prevacid 30mg QD	1	.	.	.				.	.	0	.	.	.	.	1	.	0	.	.		7	WHITE	10	MEDICARE	F	73
139	635	1	0	0	lipitor 10mg Daily QHS	1	0	0	0				.	.	.	.	.	1	.	1	.	1	.	.	prava 80 as inpt	7	WHITE	10	MEDICARE	F	71
139	632	1	0	0	enalapril 20mg - 2 tabs QD	1	0	0	0				.	0	.	.	.	.	.	1	.	0	.	.	lisino 40 as inpt	7	WHITE	10	MEDICARE	F	71
323	1298	0	1	1	lisinopril 20mg oral tab - 1 tab orally 2 times a day	1	0	0	0				.	1	.	.	.	.	.	0	.	0	.	.		7	WHITE	10	MEDICARE	M	85
343	437	1	0	0	benazapril	0	0	1	0			0	.	0	.	.	.	.	.	.	.	.	.	0	held as inpt, d/c instruc don't say "stop other meds"	7	WHITE	60	COMMERCIAL	F	75
357	1262	0	0	1	atorvastatin 20mg oral tab - 1 cap orally x 30 days	1	0	0	0				.	.	.	.	.	1	.	1	.	1	.	.	prava 20 as inpt	6	SPANISH/HISPANIC	10	MEDICARE	F	72
357	1270	0	0	1	ranitidine 150mg oral tab- 1 tab orally 2 times a day	1	0	0	0				.	.	.	0	.	.	.	1	.	0	.	.		6	SPANISH/HISPANIC	10	MEDICARE	F	72
178	1335	1	0	0	Lescol	0	0	1	0			2	.	.	.	.	.	0	.	1	1	1	1	.	pt likely on lescol 20 qd (from 6/2009 note and longstanding HLD though this admission dose is unwritten), started on lipitor 80 as inpt and d/c'ed on lipitor 40 w/o clear reason, d/c instruc do not say "stop other meds"	2	BLACK	10	MEDICARE	M	70
178	1333	1	0	0	Cozaar 50mg PO BID	1	0	0	0				4	.	.	.	1	.	.	0	.	0	.	.		2	BLACK	10	MEDICARE	M	70
106	166	0	0	1	pulmicort susp. 2ml qd	1	0	0	0				.	.	.	.	.	.	1	0	.	.	.	.	symbicort used inpt (budesonide-formoterol)	7	WHITE	20	18 MANAGED MEDICARE	M	90
106	160	0	0	1	crestor 20 mg qd	1	0	0	0				.	.	.	.	.	0	.	.	.	.	.	.	held as inpt	7	WHITE	20	18 MANAGED MEDICARE	M	90
223	1005	1	0	0	Lipitor tab 20mg 1 tab orally once a day at bedtime	0	0	0	1	lipitor 80mg 1 tab once a day			0	.	.	.	.	1	.	0	.	0	.	0		7	WHITE	10	MEDICARE	M	78
223	1006	1	0	0	lisinopril tab 20mg 1 tab orally once a day	1	0	0	0				.	1	.	.	.	.	.	0	.	0	.	.		7	WHITE	10	MEDICARE	M	78
73	227	0	1	0	lescol xl 80mg qd	1	0	0	0				.	.	.	.	.	0	.	1	.	1	.	.	prava 80 qd as inpt	7	WHITE	10	MEDICARE	M	90
73	223	0	1	0	diovan 80mg qday	1	0	0	0				.	.	.	.	1	.	.	0	.	0	.	.		7	WHITE	10	MEDICARE	M	90
188	1492	1	0	0	Lipitor 80mg PO QHS	1	0	0	0				.	.	.	.	.	0	.	1	.	1	.	.	prava 80 as inpt	7	WHITE	10	MEDICARE	M	75
155	548	1	0	0	Simvastatin tab 80mg 1 tb orally once a day (bedtime)	1	0	0	0				.	.	.	.	.	0	.	1	.	1	.	.	prava 80 as inpt	7	WHITE	10	MEDICARE	M	72
155		1	0	0	omeprazole 20 QD	1	.	.	.				.	.	0	.	.	.	.	.	.	.	.	.	pepcid as inpt, started on plavix	7	WHITE	10	MEDICARE	M	72
245	571	0	0	1	lipitor 40mg qhs	1	0	0	0				.	.	.	.	.	1	.	1	.	1	0	.	home med lipitor 40. admission note "decrease lipitor to 10 qhs." on prava 10 as inpt. Last note "otherwise, home meds" d/c'ed on original home dose	6	SPANISH/HISPANIC	10	MEDICARE	M	90
245		0	0	1	prevacid 15 QD	1	.	.	.				.	.	0	.	.	.	.	0	.	0	.	.		6	SPANISH/HISPANIC	10	MEDICARE	M	90
245	572	0	0	1	lisinopril 20mg qday	1	0	0	0				.	1	.	.	.	.	.	.	.	.	.	.	held as inpt	6	SPANISH/HISPANIC	10	MEDICARE	M	90
182	1350	0	1	0	Ranitidine 150mg BID	1	0	0	0				.	.	.	0	.	.	.	.	.	.	.	.	on pantoprazole as inpt	7	WHITE	10	MEDICARE	F	80
197	849	1	0	1	zocor 40mg qdaily	1	0	0	0				.	.	.	.	.	0	.	1	.	1	.	.	prava 40 as inpt	7	WHITE	10	MEDICARE	M	80
197	844	1	0	1	diovan 160mg qdaily	0	0	0	1	2 tabs once a day			0	.	.	.	1	.	.	0	.	0	.	0		7	WHITE	10	MEDICARE	M	80
243	129	0	1	0	Protonix 40mg Qdaily	1	0	0	0				.	.	1	.	.	.	.	0	.	0	.	.		6	SPANISH/HISPANIC	10	MEDICARE	F	68
243	124	0	1	0	Lisinipril 10mg Qdaily	1	0	0	0				.	1	.	.	.	.	.	0	.	0	.	.		6	SPANISH/HISPANIC	10	MEDICARE	F	68
168	2008	0	1	1	lisinopril 10mg daily	0	0	0	1	5mg once a day			0	1	.	.	.	.	.	0	.	0	.	0		7	WHITE	10	MEDICARE	M	89
62	653	0	1	0	Avapro 150mg PO(2)Qdaily	1	0	0	0				.	.	.	.	0	.	.	1	.	1	.	.	losartan 100 as inpt	7	WHITE	10	MEDICARE	M	87
62	654	0	1	0	Nexium 40mg PO BID	1	0	0	0				.	.	0	.	.	.	.	1	.	0	.	.	panto 40 bid as inpt	7	WHITE	10	MEDICARE	M	87
221		0	1	0	omeprazole 20 mg daily	1	.	.	.				.	.	0	.	.	.	.	1	.	0	.	.		7	WHITE	10	MEDICARE	M	90
221	1992	0	1	0	zestril 2.5mg daily	1	0	0	0				.	1	.	.	.	.	.	0	.	0	.	.		7	WHITE	10	MEDICARE	M	90
22	1507	0	0	1	lipitor 20mg QHS	1	0	0	0				.	.	.	.	.	0	.	1	.	0	.	.		7	WHITE	70	NON GOV'T MANAGED CARE	M	68
128	1324	1	0	0	Diovan 160mg PO Qday	0	0	1	0			0	.	.	.	.	1	.	.	.	.	.	.	0	held as inpt. Lisinopril started midway through inpt and d/c'ed on that. d/c instruc does not say "stop other meds"	7	WHITE	10	MEDICARE	M	80
291	905	1	0	1	simvastatin 40mg take 1 tablet daily	1	0	0	0				.	.	.	.	.	0	.	1	.	1	.	.	lipitor 40 as inpt	7	WHITE	10	MEDICARE	F	80
324	1754	1	0	0	Ranitidine 150mg QHS	0	0	0	1	1 tab 2 times a day			0	.	.	0	.	.	.	1	.	0	0	.		7	WHITE	10	MEDICARE	M	75
324	1749	1	0	0	lipitor tab 40mg 1 tab orally once a day QHS	1	0	0	0				.	.	.	.	.	0	.	1	.	1	.	.	crestor 20 as inpt	7	WHITE	10	MEDICARE	M	75
324	1751	1	0	0	omeprazole delayed release cap 20mg 1 cap orally once a day	0	0	1	0			0	.	.	0	.	.	.	.	.	.	.	.	0	held as inpt then d/c'ed, pt also on plavix. d/c instruc don't say "stop other meds"	7	WHITE	10	MEDICARE	M	75
186	2441	1	0	0	lisinipril 10mg qdaily	0	1	0	0			2	.	1	.	.	.	.	.	0	.	0	.	0	intentionally d/c'ed. d/c instruc says "stop other emds"	7	WHITE	10	MEDICARE	F	90
186	2442	1	0	0	pravachol 20mg/day	1	0	0	0				.	.	.	.	.	1	.	0	.	0	.	.		7	WHITE	10	MEDICARE	F	90
6	807	1	0	0	prevacid 30 qd	0	1	0	0			0	.	.	0	.	.	.	.	1	.	0	0	.	on protonix 40 as inpt, last note says "protonix 40' _x001A_ prevacid 0" but not on d/c instructions. Pt also on plavix. d/c instruc don'st say "stop other meds"	7	WHITE	10	MEDICARE	F	67
6	808	1	0	0	quinapril 10 qd	0	1	0	0			0	.	0	.	.	.	.	.	.	.	.	.	0	held as inpt, intentionally d/c'ed. d/c instructions say "don't take quinipril until you check w/ dr seltzer"	7	WHITE	10	MEDICARE	F	67
331		1	0	0	omeprazole 20 mg daily	1	.	.	.				.	.	0	.	.	.	.	1	.	0	.	.		7	WHITE	10	MEDICARE	M	90
331	1974	1	0	0	zocor 40mg daily	1	0	0	0				.	.	.	.	.	0	.	.	.	.	.	.	held as inpt	7	WHITE	10	MEDICARE	M	90
289	1722	1	1	0	atorvastatin 40mg oral tab 1 tab orally once a day	1	0	0	0				.	.	.	.	.	0	.	1	.	1	.	.	crestor 20 as inpt	6	SPANISH/HISPANIC	10	MEDICARE	F	74
289		1	1	0	prevacid 30mg QD	1	.	.	.				.	.	0	.	.	.	.	1	.	0	.	.		6	SPANISH/HISPANIC	10	MEDICARE	F	74
289	1726	1	1	0	lisinopril 40mg oral tab - 1 tab orally once a day	0	0	0	1	30mg 1 tab orally once a day			5	1	.	.	.	.	.	0	.	0	.	1	on lisinopril 40 as inpt but d/c'ed on 30mg	6	SPANISH/HISPANIC	10	MEDICARE	F	74
180	1368	0	0	1	atorvastatin 40mg oral tab - 1 tab orally once a day	1	0	0	0				.	.	.	.	.	1	.	.	.	.	.	.	held as inpt	4	OTHER RACE	50	BLUE CROSS	M	65
1	831	1	0	0	simvastatin 40mg QD	1	0	0	0				.	.	.	.	.	0	.	1	.	0	.	.		7	WHITE	20	18 MANAGED MEDICARE	M	90
1	830	1	0	0	omeprazole 20mg QD	1	0	0	0				.	.	0	.	.	.	.	1	.	0	.	.		7	WHITE	20	18 MANAGED MEDICARE	M	90
252	1389	1	0	0	Lipitor tab 40 mg; 1 tab orally once a day (bedtime)	1	0	0	0				.	.	.	.	.	1	.	0	.	0	.	.		7	WHITE	10	MEDICARE	M	81
252	1390	1	0	0	lisinipril tab 20mg 1 tab orally once a day	1	0	0	0				.	1	.	.	.	.	.	.	.	.	.	.	held as inpt	7	WHITE	10	MEDICARE	M	81
151	249	0	1	1	protonix 40	1	0	0	0				.	.	1	.	.	.	.	0	.	0	.	.		7	WHITE	20	18 MANAGED MEDICARE	M	66
54	208	0	1	0	Prilosec 20mg Qdaily	1	0	0	0				.	.	0	.	.	.	.	1	.	0	.	.		7	WHITE	10	MEDICARE	M	90
54	206	0	1	0	Lisinopril 5mg Qdaily	1	0	0	0				.	1	.	.	.	.	.	0	.	0	.	.		7	WHITE	10	MEDICARE	M	90
354	772	1	1	0	Ranitidine 300mg	1	0	0	0				.	.	.	0	.	.	.	1	.	0	.	.		6	SPANISH/HISPANIC	10	MEDICARE	F	89
354	771	1	1	0	Pravastatin 40mg Qdaily	1	0	0	0				.	.	.	.	.	1	.	0	.	0	.	.		6	SPANISH/HISPANIC	10	MEDICARE	F	89
58	530	0	1	0	pravastatin tab 40mg - 1 tab orally once a day at bedtime	1	0	0	0				.	.	.	.	.	1	.	0	.	0	.	.		7	WHITE	10	MEDICARE	F	90
58	528	0	1	0	lisinopril tab 10mg- 1 tab orally once a day in the morning	1	0	0	0				.	1	.	.	.	.	.	0	.	0	.	.		7	WHITE	10	MEDICARE	F	90
50	539	1	0	0	atacand 32mg	1	0	0	0				.	.	.	.	0	.	.	1	.	1	.	.	losartan 25mg as inpt	7	WHITE	10	MEDICARE	M	87
50	541	1	0	0	simvastatin 20mg qdaily	1	0	0	0				.	.	.	.	.	0	.	.	.	.	.	.	held as inpt	7	WHITE	10	MEDICARE	M	87
369	2067	1	0	0	nexium 40mg 1 cap qd	1	0	0	0				.	.	0	.	.	.	.	1	.	1	.	.	panto 40 every other day	7	WHITE	10	MEDICARE	M	89
369	2063	1	0	0	crestor 10mg 1 tab QD	1	0	0	0				.	.	.	.	.	1	.	0	.	0	.	.		7	WHITE	10	MEDICARE	M	89
369	2066	1	0	0	lisinopril 10mg 1 tab QD	1	0	0	0				.	1	.	.	.	.	.	.	.	.	.	.	held as inpt	7	WHITE	10	MEDICARE	M	89
119	2172	1	0	0	simvastatin 20mg 1 tab QD	0	0	1	0			1	.	.	.	.	.	0	.	1	1	0	1	.	on prava 40 as inpt, last note says "anticipate possible d/c later today on..simvastatin 40 (increased dose)" but d/c'ed on crestor 20. d/c instruc don't say "stop other meds" but the changed meds are hand starred	7	WHITE	70	NON GOV'T MANAGED CARE	M	71
119	2173	1	0	0	valsartan 80mg 1 tab QD	1	0	0	0				.	.	.	.	1	.	.	0	.	0	.	.		7	WHITE	70	NON GOV'T MANAGED CARE	M	71
227	1239	0	0	1	altace 20mg daily	1	0	0	0				.	0	.	.	.	.	.	1	.	1	.	.	lisinopril 10 as inpt	7	WHITE	10	MEDICARE	M	90
227		0	0	1	Prevacid	1	.	.	.				.	.	0	.	.	.	.	1	.	0	.	.		7	WHITE	10	MEDICARE	M	90
227	1241	0	0	1	pravachol 20mg	1	0	0	0				.	.	.	.	.	1	.	0	.	0	.	.		7	WHITE	10	MEDICARE	M	90
222	504	0	0	1	pravastatin 40mg QHS	1	0	0	0				.	.	.	.	.	1	.	0	.	0	.	.		7	WHITE	10	MEDICARE	M	80
222	503	0	0	1	pepcid 20mg QD	1	0	0	0				.	.	.	1	.	.	.	0	.	0	.	.		7	WHITE	10	MEDICARE	M	80
265	1362	0	1	0	Simvastatin 40mg	1	0	0	0				.	.	.	.	.	0	.	1	.	0	.	.		7	WHITE	10	MEDICARE	M	86
283	1663	0	1	1	atorvastatin 80mg oral tab- 1 tab orally once a day (QHS)	1	0	0	0				.	.	.	.	.	0	.	1	.	0	.	.		7	WHITE	10	MEDICARE	M	70
283	1667	0	1	1	famotidine 20mg oral tab - 1 tab orally 2 times a day	1	0	0	0				.	.	.	1	.	.	.	0	.	0	.	.		7	WHITE	10	MEDICARE	M	70
279	472	1	0	0	Protonix 40mg Qdaily	1	0	0	0				.	.	1	.	.	.	.	0	.	0	.	.		7	WHITE	10	MEDICARE	F	80
56	262	1	0	0	Lipitor 80 QHS	1	0	0	0				.	.	.	.	.	1	.	0	.	0	.	.		7	WHITE	70	NON GOV'T MANAGED CARE	M	66
142	514	0	0	1	cozaar 100mg	1	0	0	0				.	.	.	.	1	.	.	0	.	0	.	.		6	SPANISH/HISPANIC	10	MEDICARE	M	77
315	1114	0	1	1	lipitor 40mg po daily	1	0	0	0				.	.	.	.	.	1	.	1	.	1	.	.	prava 40 as inpt	2	BLACK	20	18 MANAGED MEDICARE	F	65
315		0	1	1	nexium 40mg QD	1	.	.	.				.	.	0	.	.	.	.	1	.	0	.	.		2	BLACK	20	18 MANAGED MEDICARE	F	65
315	1115	0	1	1	lisinopril 10mg po daily	1	0	0	0				.	1	.	.	.	.	.	0	.	0	.	.	lisinopril 10 as inpt	2	BLACK	20	18 MANAGED MEDICARE	F	65
30	1039	1	0	0	nexium 40mg PO QD	1	0	0	0				.	.	0	.	.	.	.	1	.	1	.	.	on pantoprazole 40 BID as inpt	7	WHITE	10	MEDICARE	F	88
30	1034	1	0	0	Diovan 160mg PO BID	1	0	0	0				.	.	.	.	1	.	.	0	.	0	.	.		7	WHITE	10	MEDICARE	F	88
83	1327	0	1	0	Atorvastatin 10mg QD	0	1	0	0			1	.	.	.	.	.	1	.	1	.	0	1	.	on prava 40 as inpt, d/c'ed on no statin. d/c instruc don't says "stop other meds"	4	OTHER RACE	30	MEDICAID	F	89
83	1330	0	1	0	Prevacid	1	0	0	0				.	.	0	.	.	.	.	1	.	0	.	.		4	OTHER RACE	30	MEDICAID	F	89
352		1	0	0	lipitor 80 qd	1	.	.	.				.	.	.	.	.	0	.	1	.	0	.	.	why weren't these meds listed? Home med list identical to discharge list…	7	WHITE	20	18 MANAGED MEDICARE	M	70
352		1	0	0	lisinopril 5 qd	1	.	.	.				.	1	.	.	.	.	.	0	.	0	.	.	why weren't these meds listed? Home med list identical to discharge list…	7	WHITE	20	18 MANAGED MEDICARE	M	70
352		1	0	0	pepcid 20 BID	1	.	.	.				.	.	.	1	.	.	.	0	.	0	.	.	why weren't these meds listed? Home med list identical to discharge list…	7	WHITE	20	18 MANAGED MEDICARE	M	70
295	2177	0	0	1	simvastatin 20mg QD	1	0	0	0				.	.	.	.	.	0	.	1	.	0	.	.		6	SPANISH/HISPANIC	10	MEDICARE	F	65
311	2359	0	1	0	Benicar 20mg QD	0	0	0	1	40mg-12.5mg QD			0	.	.	.	0	.	.	1	.	0	0	.	change intentional	7	WHITE	10	MEDICARE	F	81
286	88	0	1	0	pravachol 40mg QD	0	1	0	0			1	.	.	.	.	.	1	.	0	1	0	.	1	don't know why lipitor instead of pravachol - not TS related	7	WHITE	20	18 MANAGED MEDICARE	F	85
286	85	0	1	0	Lisinopril 10mg Qday	1	0	0	0				.	1	.	.	.	.	.	0	.	0	.	.		7	WHITE	20	18 MANAGED MEDICARE	F	85
154	2	0	1	0	nexium 40mg daily	0	0	0	1	pantoprazole 40 mg'1 tab 2x daily			5	.	0	.	.	.	.	1	1	0	0	.	dosing intentionally increased. d/c instru says "stop taking other meds"	7	WHITE	10	MEDICARE	F	72
154	4	0	1	0	pravachol 80mg daily bedtime	1	0	0	0				.	.	.	.	.	1	.	0	.	0	.	.		7	WHITE	10	MEDICARE	F	72
154	78	0	1	0	lisinopril 40mg daily	1	0	0	0				.	1	.	.	.	.	.	.	.	.	.	.	held as inpt	7	WHITE	10	MEDICARE	F	72
339	1812	0	1	0	zocor tab 80mg - 1 tab orally once a day at bedtime	1	0	0	0				.	.	.	.	.	0	.	1	.	1	.	.	crestor 20 as inpt	7	WHITE	10	MEDICARE	M	70
339	1803	0	1	0	catopril tab 50mg - 1 tab orally 3 times a day	1	0	0	0				.	1	.	.	.	.	.	0	.	0	.	.	captopril is on formulary?	7	WHITE	10	MEDICARE	M	70
32	1221	1	0	0	atorvastatin 40mg oral tab - 1 tab orally once a day (QHS)	1	0	0	0				.	.	.	.	.	1	.	0	.	0	.	.		7	WHITE	10	MEDICARE	M	71
342	2469	0	1	0	ranitidine 150mg PO 1 tab BID	1	0	0	0				.	.	.	0	.	.	.	1	.	0	.	.		7	WHITE	10	MEDICARE	M	68
342	2467	0	1	0	lovastatin 40mg po qd	1	0	0	0				.	.	.	.	.	0	.	1	.	0	.	.		7	WHITE	10	MEDICARE	M	68
342	2466	0	1	0	lisinipril 2.5mg PO QD	1	0	0	0				.	1	.	.	.	.	.	0	.	0	.	.		7	WHITE	10	MEDICARE	M	68
231	2081	0	1	0	lipitor 10mg 1 tab qd	1	0	0	0				.	.	.	.	.	0	.	1	.	0	.	.		7	WHITE	10	MEDICARE	M	77
231	2078	0	1	0	flovent diskus powder 50mcg- 1 puff inhaler BID	1	0	0	0				.	.	.	.	.	.	0	1	.	0	.	.		7	WHITE	10	MEDICARE	M	77
117	2424	1	0	0	lipitor 20mg QD	1	0	0	0				.	.	.	.	.	0	.	1	.	0	.	.		7	WHITE	10	MEDICARE	F	76
117	2425	1	0	0	lisinipril 10mg QD	1	0	0	0				.	1	.	.	.	.	.	0	.	0	.	.		7	WHITE	10	MEDICARE	F	76
117	2421	1	0	0	famotidine 20mg PO QD	1	0	0	0				.	.	.	1	.	.	.	0	.	0	.	.		7	WHITE	10	MEDICARE	F	76
143	1610	1	0	0	lipitor tab 80mg 1 tab orally once a day QHS	1	0	0	0				.	.	.	.	.	0	.	1	.	0	.	.		7	WHITE	10	MEDICARE	F	72
143	1614	1	0	0	protonix ent coated tab 40mg 1 tab orally once a day	1	0	0	0				.	.	1	.	.	.	.	0	.	0	.	.		7	WHITE	10	MEDICARE	F	72
31	2318	1	0	0	Lipitor 40mg 1 tab QHS	1	0	0	0				.	.	.	.	.	0	.	1	.	0	.	.		7	WHITE	10	MEDICARE	M	67
31	2315	1	0	0	Denazepril 20mg QD	1	0	0	0				.	0	.	.	.	.	.	.	.	.	.	.	held as inpt	7	WHITE	10	MEDICARE	M	67
189	274	0	0	1	flovent 110 mg BID	0	0	0	1	110mcg 1 puff once a day			5	.	.	.	.	.	0	1	.	0	1	.	original med dose incorrect	6	SPANISH/HISPANIC	10	MEDICARE	F	77
189	273	0	0	1	Diovan 160mg PO Qday	1	0	0	0				.	.	.	.	1	.	.	0	.	0	.	.		6	SPANISH/HISPANIC	10	MEDICARE	F	77
75		1	1	0	Zocor 20mg QHS	1	.	.	.				.	.	.	.	.	0	.	1	.	0	.	.		7	WHITE	10	MEDICARE	F	65
75		1	1	0	lisinopril 10mg QD	1	.	.	.				.	1	.	.	.	.	.	0	.	0	.	.		7	WHITE	10	MEDICARE	F	65
353	2037	0	1	0	atorvastatin 20mg qd	1	0	0	0				.	.	.	.	.	0	.	1	.	0	.	.		7	WHITE	10	MEDICARE	M	78
353	2041	0	1	0	lisinipril 40mg po qd	1	0	0	0				.	1	.	.	.	.	.	0	.	0	.	.		7	WHITE	10	MEDICARE	M	78
349	1319	0	0	1	pulmicort flexhaler inhaled BID	1	0	0	0				.	.	.	.	.	.	1	0	.	.	.	.	on symbicort as inpt	7	WHITE	10	MEDICARE	F	81
349		0	0	1	ranitidine 150mg BID	1	.	.	.				.	.	.	0	.	.	.	.	.	.	.	.	on pantoprazole 40 as inpt	7	WHITE	10	MEDICARE	F	81
255	818	1	0	0	zantac 300mg	1	0	0	0				.	.	.	0	.	.	.	1	.	1	.	.	pepcid 20 as inpt	7	WHITE	10	MEDICARE	M	76
255	816	1	0	0	simvastatin 40mg QD	1	0	0	0				.	.	.	.	.	0	.	1	.	1	.	.	lipitor 40 as inpt	7	WHITE	10	MEDICARE	M	76
255	814	1	0	0	omeprazole 20mg	1	0	0	0				.	.	0	.	.	.	.	1	.	0	.	.		7	WHITE	10	MEDICARE	M	76
304	395	1	0	0	Lipitor 20mg QD	1	0	0	0				.	.	.	.	.	1	.	1	.	1	.	.	prava 40 as inpt	7	WHITE	10	MEDICARE	M	79
304	396	1	0	0	lisinopril 20mg QD	1	0	0	0				.	1	.	.	.	.	.	0	.	0	.	.		7	WHITE	10	MEDICARE	M	79
211	!	1	0	0	zantac 150 QD	.	.	1	.				.	.	.	0	.	.	.	1	.	0	1	.	on famotidine 20 as inpt, not d/ced on H2blocker for no reason, d/c instruc don't say "stop other meds"	7	WHITE	10	MEDICARE	M	69
211	558	1	0	0	Quinapril 10mg Qdaily	1	0	0	0				.	0	.	.	.	.	.	1	.	0	.	.		7	WHITE	10	MEDICARE	M	69
211	557	1	0	0	Lipitor 40mg Qdaily	1	0	0	0				.	.	.	.	.	1	.	0	.	0	.	.		7	WHITE	10	MEDICARE	M	69
141	2491	0	1	0	micardis 80mg 1 tab QD	1	0	0	0				.	.	.	.	0	.	.	1	.	1	.	.	losartan 50 as inpt	7	WHITE	10	MEDICARE	M	76
141	2492	0	1	0	pravachol 40mg QD	1	0	0	0				.	.	.	.	.	1	.	0	.	0	.	.		7	WHITE	10	MEDICARE	M	76
191	1533	0	0	1	flovent 110 2 puffs BID	1	0	0	0				.	.	.	.	.	.	0	1	.	1	.	.	qvar 1 puff BID as inpt	7	WHITE	10	MEDICARE	F	86
191	1536	0	0	1	lipitor 40mg daily	1	0	0	0				.	.	.	.	.	0	.	1	.	0	.	.		7	WHITE	10	MEDICARE	F	86
256	155	1	1	0	Telvisartan 80mg Qdaily	1	0	0	0				.	.	.	.	0	.	.	1	.	1	.	.	losartan 50 as inpt	6	SPANISH/HISPANIC	20	18 MANAGED MEDICARE	M	72
256	154	1	1	0	Prilosec 20mg Qdaily	1	0	0	0				.	.	0	.	.	.	.	1	.	0	.	.		6	SPANISH/HISPANIC	20	18 MANAGED MEDICARE	M	72
256	152	1	1	0	Lipitor 80mg Qdaily	1	0	0	0				.	.	.	.	.	1	.	0	.	0	.	.		6	SPANISH/HISPANIC	20	18 MANAGED MEDICARE	M	72
249	411	1	0	0	aciphex 20mg PO QD	1	0	0	0				.	.	0	.	.	.	.	.	.	.	.	.	famotidine 20 BID used as inpt	7	WHITE	10	MEDICARE	M	90
216	^	1	0	0	Prilosec 20 QD	.	.	1	.				.	.	0	.	.	.	.	1	.	0	0	.	on pantoprazole 40 as inpt but not on d/c instruc for no apparent reason. Pt on plavix. d/c instruc don't say "stop other meds"	7	WHITE	10	MEDICARE	F	84
216	1558	1	0	0	lipitor 40mg daily	1	0	0	0				.	.	.	.	.	0	.	1	.	0	.	.		7	WHITE	10	MEDICARE	F	84
258	431	0	0	1	lipitor 20mg PO QAM	1	0	0	0			1	.	.	.	.	.	1	.	1	.	1	1	.	prava 40 as inpt; should have been held on discharge	7	WHITE	10	MEDICARE	F	67
258	434	0	0	1	protonix 40mg PO QAM	1	0	0	0				.	.	1	.	.	.	.	0	.	0	.	.		7	WHITE	10	MEDICARE	F	67
258	432	0	0	1	lisinopril 5mg PO QHS	1	0	0	0			3	.	1	.	.	.	.	.	.	.	.	.	.	held as inpt	7	WHITE	10	MEDICARE	F	67
63	1731	1	0	0	lipitor tab 20mg 1 tab orally once a day QHS	1	0	0	0				.	.	.	.	.	0	.	1	.	1	.	.	crestor 20 as inpt	7	WHITE	10	MEDICARE	M	67
236		0	1	0	nexium 40 QD	1	.	.	.				.	.	0	.	.	.	.	1	.	0	.	.		7	WHITE	30	MEDICAID	M	66
108	700	1	0	0	Simvastatin 20mg Qdaily	0	0	0	1	atorvastatin 80mg QD			0	.	.	.	.	0	.	1	1	0	0	.	started on lipitor 80 as inpt and d/c'ed on this, d/c instruc say "stop other meds," unclear if increase to lipitor 80mg intentional or not 2/2 hyperlipidemia	7	WHITE	10	MEDICARE	M	83
108	698	1	0	0	Aciphex	0	1	0	0			0	.	.	0	.	.	.	.	.	.	.	.	0	given pepcid 20 as inpt, unclear why not d/c'ed on pepcid or PPI. Pt also on Plavix. d/c instruc says "stop other meds"	7	WHITE	10	MEDICARE	M	83
297	237	0	1	0	Lovastatin 40mg daily	1	0	0	0				.	.	.	.	.	0	.	1	.	1	.	.	prava 80 qd as inpt	6	SPANISH/HISPANIC	20	18 MANAGED MEDICARE	F	70
297	236	0	1	0	Lisinopril 20mg BID	0	0	0	1	lisinopril 20 mg daily			0	1	.	.	.	.	.	.	.	.	.	0	held as inpt	6	SPANISH/HISPANIC	20	18 MANAGED MEDICARE	F	70
297	238	0	1	0	Omeprazole 20mg daily	1	0	0	0				.	.	0	.	.	.	.	.	.	.	.	.	held as inpt	6	SPANISH/HISPANIC	20	18 MANAGED MEDICARE	F	70
165	2281	0	0	1	nexium 40mmg 1 cap qd	1	0	0	0				.	.	0	.	.	.	.	1	.	0	.	.		7	WHITE	10	MEDICARE	F	78
267	1717	0	1	0	pravastatin 10mg po qhs	1	0	0	0				.	.	.	.	.	1	.	0	.	0	.	.		7	WHITE	10	MEDICARE	M	88
267	1709	0	1	0	cozaar 25mg po daily	1	0	0	0				.	.	.	.	1	.	.	.	.	.	.	.	held as inpt	7	WHITE	10	MEDICARE	M	88
185	1363	0	1	0	Atorvastatin 40mg Qdaily	1	0	0	0				.	.	.	.	.	1	.	0	.	0	.	.		7	WHITE	70	NON GOV'T MANAGED CARE	M	78
161	19	0	0	1	atorvastatin 40mg tab-1 tab orally QAM	1	0	0	0				.	.	.	.	.	1	.	1	.	1	.	.	prava 40 as inpt	7	WHITE	10	MEDICARE	M	75
161	21	0	0	1	esomeprazole 40mg delayed release cap- 1 cap orally once aday QHS	1	0	0	0				.	.	0	.	.	.	.	1	.	0	.	.		7	WHITE	10	MEDICARE	M	75
161	25	0	0	1	losartan 25mg oral tab- 1 tab orally QAM	1	0	0	0				.	.	.	.	1	.	.	0	.	0	.	.		7	WHITE	10	MEDICARE	M	75
157	1682	0	1	0	simvastatin 20mg oral tab - 1 tab orally once a day	1	0	0	0				.	.	.	.	.	0	.	1	.	0	.	.		7	WHITE	20	18 MANAGED MEDICARE	F	86
157		0	1	0	prevacd 30 QD	1	.	.	.				.	.	0	.	.	.	.	.	.	.	.	.	held as inpt	7	WHITE	20	18 MANAGED MEDICARE	F	86
95	577	0	1	0	lisinopril 2.5mg PO DAILY	0	0	0	1	lisinopril 5mg daily			0	1	.	.	.	.	.	0	.	0	.	0		7	WHITE	10	MEDICARE	M	80
152	367	1	0	1	lipitor 40mg QD	1	0	0	0				.	.	.	.	.	1	.	0	.	0	.	.		7	WHITE	10	MEDICARE	F	65
203	316	0	1	0	zestril tab 5mg - 1 tab orally once a day	1	0	0	0				.	1	.	.	.	.	.	.	.	.	.	.	held as inpt	7	WHITE	10	MEDICARE	F	90
77	1907	0	1	0	diovan tab 80mg - 1 tab orally once a day	1	0	0	0				.	.	.	.	1	.	.	0	.	0	.	.		2	BLACK	10	MEDICARE	M	76
16	1193	1	1	0	crestor 10mg oral tab - 1 orally once a day	1	0	0	0				.	.	.	.	.	1	.	1	.	0	.	.		7	WHITE	20	18 MANAGED MEDICARE	F	73
16	1196	1	1	0	protonix 40mg oral ent coated tab -1 orally once a day	1	0	0	0				.	.	1	.	.	.	.	0	.	0	.	.		7	WHITE	20	18 MANAGED MEDICARE	F	73
16	1192	1	1	0	avapro 150mg oral tab - 1 orally once a day	1	0	0	0				.	.	.	.	0	.	.	.	.	.	.	.	held as inpt, intentionally held at admission	7	WHITE	20	18 MANAGED MEDICARE	F	73
201	912	1	0	0	Lipitor 10mg oral tab - 1 tab orally once a day (bedtime)	0	0	0	1	Lipitor tab 80mg- 1 tab orally once a day (bedtime)			0	.	.	.	.	1	.	0	.	.	.	0	started on lipitor 80 as inpt intentionally and d/c'ed on such	7	WHITE	10	MEDICARE	M	82
201	907	1	0	0	Altace 10mg oral cap - 1 tab orally once a day	0	1	0	0			0	.	0	.	.	.	.	.	.	.	.	.	0	held as inpt, d/c instruc says "stop other meds"	7	WHITE	10	MEDICARE	M	82
253	1573	1	1	0	benicar tab 40mg 1 tab orally once a day	1	0	0	0				.	.	.	.	0	.	.	1	.	0	.	.	losartan 50 BID as inpt	7	WHITE	20	18 MANAGED MEDICARE	M	79
92	1169	1	0	0	pravastatin 80mg PO	1	0	0	0				.	.	.	.	.	1	.	0	.	0	.	.		7	WHITE	20	18 MANAGED MEDICARE	F	66
92	1166	1	0	0	Lisinipril 80mg Qdaily	1	0	0	0				.	1	.	.	.	.	.	0	.	0	.	.		7	WHITE	20	18 MANAGED MEDICARE	F	66
92		1	0	0	Prilosec 20mg QD	1	.	.	.				.	.	0	.	.	.	.	.	.	.	.	.	held as inpt	7	WHITE	20	18 MANAGED MEDICARE	F	66
281	704	1	0	0	nexium 40mg Qdaily	1	0	0	0				.	.	0	.	.	.	.	.	.	.	.	.	held as inpt	7	WHITE	50	BLUE CROSS	M	69
281	702	1	0	0	Crestor 10mg 2 tabs 20mg	1	0	0	0				.	.	.	.	.	0	.	.	.	.	.	.	held as inpt	7	WHITE	50	BLUE CROSS	M	69
198	1148	1	0	0	Diovan 80mg QD	1	0	0	0				.	.	.	.	1	.	.	0	.	0	.	.		7	WHITE	10	MEDICARE	M	71
125	1063	0	1	0	omeprazole 20mg	0	0	0	1	pantoprazole 40 mg daily			5	.	0	.	.	.	.	1	1	0	1	.	on pantoprazole as inpt and d/c'ed on such, correct dose conversion, d/c instructions don't say "stop other meds"	7	WHITE	10	MEDICARE	M	71
125	1060	0	1	0	diovan 40mg	0	0	1	0			0	.	.	.	.	1	.	.	0	.	0	.	0	started on valsartan 40 as inpt, then stopped, but on lisinopril and d/c'ed on lisinopril. d/c instruc don't say "stop other meds"	7	WHITE	10	MEDICARE	M	71
125	1058	0	1	0	atorvastatin 40mg	1	0	0	0				.	.	.	.	.	1	.	0	.	0	.	.		7	WHITE	10	MEDICARE	M	71
247	749	1	0	0	simvastatin 40mg Qdaily	1	0	0	0				.	.	.	.	.	0	.	1	.	1	.	.	prava 40 as inpt	7	WHITE	20	18 MANAGED MEDICARE	F	71
247	747	1	0	0	Lisinopril 5mg	1	0	0	0				.	1	.	.	.	.	.	0	.	0	.	.		7	WHITE	20	18 MANAGED MEDICARE	F	71
312	1459	0	1	0	Protonix 40mg oral tab take one tab orally once a day	0	0	1	0			0	.	.	1	.	.	.	.	.	.	.	.	0	not given as inpt. d/c'ed for unclear reason. Pt not on plavix. d/c instruc do not say "stop other meds"	7	WHITE	20	18 MANAGED MEDICARE	M	81
122	567	1	1	0	pravachol tab 20mg 1 tab orally once a day qhs	1	0	0	0				.	.	.	.	.	1	.	0	.	0	.	.		7	WHITE	10	MEDICARE	M	84
330		1	0	0	crestor 10 qd	1	.	.	.				.	.	.	.	.	0	.	1	.	1	.	.	lipitor 80 as inpt	7	WHITE	20	18 MANAGED MEDICARE	F	74
330	1409	1	0	0	Ramipril 2.5mg oral tab; 1 tab orally once a day	1	0	0	0				.	0	.	.	.	.	.	1	.	0	.	.		7	WHITE	20	18 MANAGED MEDICARE	F	74
57	2187	1	0	0	zocor 10 mg qhs	0	1	0	0			1	.	.	.	.	.	0	.	1	.	1	1	.	on crestor 20 as inpt, last cards note has list of d/c meds which says "crestor" no dose. d/c'ed on original zocor dose	3	ORIENTAL/ASIAN	50	BLUE CROSS	M	65
355	1870	1	0	0	zocor tab 20mg - 1 tab orally once a day	1	0	0	0				.	.	.	.	.	0	.	1	.	0	.	.		7	WHITE	10	MEDICARE	F	80
355	1865	1	0	0	diovan tab 160mg - 1 tab orally 2 times a day	1	0	0	0				.	.	.	.	1	.	.	0	.	0	.	.		7	WHITE	10	MEDICARE	F	80
85	1210	1	0	0	ramipril 2.5mg daily	0	0	0	1	lisinopril 2.5 QD			5	0	.	.	.	.	.	1	1	0	0	.	ACEI held as inpt then restarted as lisinopril 2.5, d/c'ed on such (lower dose than ramipril 2.5). d/c instruc say "stop other meds"	7	WHITE	70	NON GOV'T MANAGED CARE	M	72
85	1205	1	0	0	lipitor 80mg - 1 tab once a day	1	0	0	0				.	.	.	.	.	1	.	0	.	0	.	.		7	WHITE	70	NON GOV'T MANAGED CARE	M	72
270	1172	1	0	0	Lipitor 80mg Daily	1	0	0	0				.	.	.	.	.	1	.	1	.	1	.	.	prava 80 as inpt	7	WHITE	50	BLUE CROSS	F	68
270	1173	1	0	0	nexium 40mg Daily	1	0	0	0				.	.	0	.	.	.	.	1	.	0	.	.		7	WHITE	50	BLUE CROSS	F	68
230	2400	0	0	1	enalapril 10mg PO QD	0	1	0	0			0	.	0	.	.	.	.	.	.	.	.	.	0	held and intentionally d/c'ed. d/c instrus say "stop other meds"	2	BLACK	10	MEDICARE	F	90
321	1277	0	1	0	accupril 2.5mg - 1 tab orally once a day	1	0	0	0				.	0	.	.	.	.	.	1	.	0	.	.		7	WHITE	50	BLUE CROSS	M	80
321	1289	0	1	0	lipitor tab 40mg - 1 tab orally once a day (bedtime)	1	0	0	0				.	.	.	.	.	1	.	0	.	0	.	.		7	WHITE	50	BLUE CROSS	M	80
166	1842	0	0	1	lisinopril 40mg oral tab - 1 tab orally once a day	0	1	0	0			0	.	1	.	.	.	.	.	0	.	0	.	0	d/c'ed intentionally, d/c instruc say "stop lisinopril"	7	WHITE	10	MEDICARE	F	85
166	1841	0	0	1	lipitor 80mg orally once a day	1	0	0	0				.	.	.	.	.	0	.	.	.	.	.	.	held as inpt	7	WHITE	10	MEDICARE	F	85
104	1900	0	0	1	pravachol 40mg po daily	1	0	0	0				.	.	.	.	.	1	.	0	.	0	.	.		7	WHITE	10	MEDICARE	F	88
104	1898	0	0	1	Lisinopril 40mg PO daily	1	0	0	0				.	1	.	.	.	.	.	0	.	0	.	.		7	WHITE	10	MEDICARE	F	88
2	1144	0	0	1	lipitor 40mg QD	1	0	0	0				.	.	.	.	.	0	.	0	.	0	.	.		7	WHITE	10	MEDICARE	F	90
2	1142	0	0	1	captopril 25mg BID	1	0	0	0				.	1	.	.	.	.	.	0	.	0	.	.	captopril as inpt -- formulary?	7	WHITE	10	MEDICARE	F	90
48	133	1	0	0	protonix 40mg PO	1	0	0	0				.	.	1	.	.	.	.	0	.	0	.	.		7	WHITE	10	MEDICARE	M	80
226	2327	1	1	0	lipitor 20mg PO QD	1	0	0	0				.	.	.	.	.	0	.	1	.	0	.	.		7	WHITE	10	MEDICARE	M	82
226	2328	1	1	0	lisinipril 20mg PO QD	1	0	0	0				.	1	.	.	.	.	.	0	.	0	.	.		7	WHITE	10	MEDICARE	M	82
348	2240	1	0	0	lipitor 80mg q tab qd	1	0	0	0				.	.	.	.	.	0	.	1	.	1	.	.	crestor 10	7	WHITE	10	MEDICARE	M	72
348	2242	1	0	0	ramipril 2.5mg qd	1	0	0	0				.	0	.	.	.	.	.	.	.	.	.	.	held as inpt	7	WHITE	10	MEDICARE	M	72
5	1454	0	0	1	Lipitor 20mg PO	1	0	0	0				.	.	.	.	.	1	.	.	.	.	.	.	held as inpt	7	WHITE	10	MEDICARE	M	71
224	488	1	0	0	lipitor tablet 10mg- 1 tablet orally once a day	1	0	0	0				.	.	.	.	.	1	.	.	.	.	.	.	held as inpt	7	WHITE	10	MEDICARE	M	72
224	484	1	0	0	diovan tablet 320mg- 1 tab orally ocne a day	1	0	0	0				.	.	.	.	1	.	.	.	.	.	.	.	held as inpt	7	WHITE	10	MEDICARE	M	72
366	2375	1	0	0	pepcid 20mg PO QHS	1	0	0	0				.	.	.	1	.	.	.	0	.	0	.	.		7	WHITE	20	18 MANAGED MEDICARE	F	89
366	2369	1	0	0	Diovan 80mg 1 tab QD	1	0	0	0			3	.	.	.	.	1	.	.	0	.	0	.	.		7	WHITE	20	18 MANAGED MEDICARE	F	89
241	2517	0	1	0	pravachol 40mg po qd	1	0	0	0				.	.	.	.	.	1	.	0	.	0	.	.		7	WHITE	10	MEDICARE	F	77
241		0	1	0	diovan	1	.	.	.				.	.	.	.	1	.	.	0	.	0	.	.		7	WHITE	10	MEDICARE	F	77
183	2179	1	0	0	lipitor 80mg po QD	1	0	0	0				.	.	.	.	.	0	.	1	.	0	.	.		7	WHITE	20	18 MANAGED MEDICARE	F	66
183	2181	1	0	0	pepcid 20mg PO 1 tab QD	1	0	0	0				.	.	.	1	.	.	.	0	.	0	.	.		7	WHITE	20	18 MANAGED MEDICARE	F	66
183	2180	1	0	0	lisinipril 20mg 1 tab PO QD	1	0	0	0				.	1	.	.	.	.	.	0	.	0	.	.		7	WHITE	20	18 MANAGED MEDICARE	F	66
12	68	0	1	0	zocor 80mg poqdaily	1	0	0	0				.	.	.	.	.	0	.	1	.	0	.	.		2	BLACK	10	MEDICARE	F	83
12	63	0	1	0	nexium 40mg po qdaily	1	0	0	0				.	.	0	.	.	.	.	1	.	0	.	.		2	BLACK	10	MEDICARE	F	83
12	56	0	1	0	cozaar 50mg po daily	1	0	0	0				.	.	.	.	1	.	.	0	.	0	.	.		2	BLACK	10	MEDICARE	F	83
213	859	1	0	0	Lipitor 20mg Qdaily	0	0	0	1	80mg tab 1 tab once a day			0	.	.	.	.	1	.	1	.	1	0	.	started on prava 20 as inpt, then intentionally increased to lipitor 80	7	WHITE	10	MEDICARE	F	76
213	860	1	0	0	Protonix 40mg Qdaily	1	0	0	0				.	.	1	.	.	.	.	0	.	0	.	.		7	WHITE	10	MEDICARE	F	76
235	885	1	0	0	Simvastatin 20mg Qdaily	1	0	0	0				.	.	.	.	.	0	.	1	.	0	.	.		7	WHITE	10	MEDICARE	M	67
235	879	1	0	0	Avapro 150mg QD	1	0	0	0				.	.	.	.	0	.	.	1	.	0	.	.		7	WHITE	10	MEDICARE	M	67
235	884	1	0	0	Protonix 40mg QD	1	0	0	0				.	.	1	.	.	.	.	0	.	0	.	.		7	WHITE	10	MEDICARE	M	67
170	1891	0	0	1	ramapril 10mg daily	1	0	0	0				.	0	.	.	.	.	.	1	.	1	.	.	lisinopril 10 as inpt	7	WHITE	20	18 MANAGED MEDICARE	F	82
170	1892	0	0	1	simvastatin 20mg daily	1	0	0	0				.	.	.	.	.	0	.	1	.	0	.	.		7	WHITE	20	18 MANAGED MEDICARE	F	82
148	760	0	1	0	Pravastatin 80mg QHS	1	0	0	0				.	.	.	.	.	1	.	0	.	0	.	.		1	AMERICAN INDIAN	10	MEDICARE	M	76
148	758	0	1	0	Lisinopril 20mg Daily	1	0	0	0				.	1	.	.	.	.	.	0	.	0	.	.		1	AMERICAN INDIAN	10	MEDICARE	M	76
134	2332	0	1	0	Lescol 80mg PO QD	1	0	0	0				.	.	.	.	.	0	.	1	.	1	.	.	prava 80 as inpt	7	WHITE	10	MEDICARE	M	78
134	2333	0	1	0	Quinipril 5mg PO QD	0	0	1	0			0	.	0	.	.	.	.	.	.	.	.	.	0	held as inpt then d/c'ed intentionally. d/c instruc don't say "stop other meds"	7	WHITE	10	MEDICARE	M	78
129	767	0	1	0	zestril 40mg Qdaily	1	0	0	0				.	1	.	.	.	.	.	0	.	0	.	.		6	SPANISH/HISPANIC	10	MEDICARE	M	85
129	768	0	1	0	zocor 20mg BID	1	0	0	0				.	.	.	.	.	0	.	.	.	.	.	.	held as inpt	6	SPANISH/HISPANIC	10	MEDICARE	M	85
251	1549	0	1	0	atorvastatin 10mg oral tab - 1 tab orally once a day	1	0	0	0				.	.	.	.	.	0	.	1	.	0	.	.		7	WHITE	10	MEDICARE	M	83
251	1550	0	1	0	diovan 80mg cap 2 tabs orally in the morning and 1 tab orally in the evening	0	1	0	0			2	.	.	.	.	1	.	.	.	.	.	.	0	d/c'ed as inpt for lisinopril, d/c instructions say "stop other meds"	7	WHITE	10	MEDICARE	M	83
372	1514	1	0	0	lipitor tab 80mg; 1 tab orally once a day (bedtime)	1	0	0	0				.	.	.	.	.	0	.	1	.	1	.	.	crestor 20 as inpt	7	WHITE	10	MEDICARE	F	68
372	(	1	0	0	pantoprazole 40 QHS	.	1	.	.				.	.	1	.	.	.	.	0	1	.	.	1	on famotidine as inpt, d/c'ed on nexium. Pt also on plavix. d/c instruc say "stop other meds"	7	WHITE	10	MEDICARE	F	68
372	1515	1	0	0	lisinopril tab 10mg; 1 tab orally once a day in the morning	0	0	0	1	5mg oral tab; 1 tab orally once a day			0	1	.	.	.	.	.	0	.	0	.	0		7	WHITE	10	MEDICARE	F	68
350	1566	0	0	1	famotidine 20mg oral tab 1 tab orally once a day	1	0	0	0				.	.	.	1	.	.	.	0	.	0	.	.		2	BLACK	10	MEDICARE	F	75
350	1564	0	0	1	crestor 10mg 2 tabs orally once a day	1	0	0	0				.	.	.	.	.	1	.	0	.	0	.	.		2	BLACK	10	MEDICARE	F	75
7	1933	1	0	0	pravachol tab 80mg - 1 tab orally once a day QHS	0	1	0	0			0	.	.	.	.	.	1	.	1	1	0	0	.	started on rosuvastatin 10 as inpt (documented) then d/c'ed on such. LDL calculated 114. d/c instruc say "stop other meds"	7	WHITE	10	MEDICARE	M	89
7	1935	1	0	0	zantac 150mg oral tab 1 tab orally 2 times a day	1	0	0	0				.	.	.	0	.	.	.	1	.	1	.	.	pepcid 20 QD as inpt	7	WHITE	10	MEDICARE	M	89
7	1931	1	0	0	monopril tab 40mg 1 tab orally once a day	0	1	0	0			0	.	0	.	.	.	.	.	0	1	.	.	0	held as inpt, intentionally discharged on lower dose lisinopril 5mg . d/c instruc say "stop other meds"	7	WHITE	10	MEDICARE	M	89
367	2355	0	1	1	simvastatin 10mg QD	0	0	1	0			1	.	.	.	.	.	0	.	1	1	0	1	.	pravastatin 20 as inpt and d/c'ed on this, no written indication. d/c instruc don't say "stop other meds"	7	WHITE	10	MEDICARE	F	81
367	2354	0	1	1	protonix 40mg PO QD	1	0	0	0				.	.	1	.	.	.	.	0	.	0	.	.		7	WHITE	10	MEDICARE	F	81
367	*	0	1	1	lisinopril 20 qd	.	.	1	.				.	1	.	.	.	.	.	.	.	.	.	0	held as inpt (no mention in any note except outpt med lists) and not on d/c list. Bps listed normotensive. d/c instruc don't say "stop other meds" so error?	7	WHITE	10	MEDICARE	F	81
200	102	0	1	0	lipitor 20mg qhs	1	0	0	0				.	.	.	.	.	1	.	1	.	0	.	.		7	WHITE	10	MEDICARE	M	69
200		0	1	0	omeprazole 20 BID	1	.	.	.				.	.	0	.	.	.	.	1	.	0	.	.		7	WHITE	10	MEDICARE	M	69
194	199	1	0	0	Nexium 40mg QD	1	0	0	0				.	.	0	.	.	.	.	1	.	0	.	.		7	WHITE	10	MEDICARE	M	80
194	197	1	0	0	Lipitor 40mg Qdaily	0	0	0	1	Lipitor 80mg			2	.	.	.	.	0	.	0	.	0	.	0		7	WHITE	10	MEDICARE	M	80
194	200	1	0	0	Prinivil 5mg POQd	1	0	0	0				.	0	.	.	.	.	.	0	.	0	.	.		7	WHITE	10	MEDICARE	M	80
228	255	1	0	0	Prevacide 30mg PO QD	1	0	0	0				.	.	0	.	.	.	.	1	.	0	.	.		7	WHITE	20	18 MANAGED MEDICARE	M	66
228	259	1	0	0	zestril 10mg PO QD	1	0	0	0				.	1	.	.	.	.	.	0	.	0	.	.		7	WHITE	20	18 MANAGED MEDICARE	M	66
210	359	1	0	0	enalapril 10mg qday	1	0	0	0				.	0	.	.	.	.	.	1	.	1	.	.	lisinopril 10 BID	7	WHITE	10	MEDICARE	M	66
210	363	1	0	0	nexium 40mg QD	1	0	0	0				.	.	0	.	.	.	.	1	.	0	.	.		7	WHITE	10	MEDICARE	M	66
210	361	1	0	0	lipitor 40mg PO QD HS	1	0	0	0				.	.	.	.	.	1	.	0	.	0	.	.		7	WHITE	10	MEDICARE	M	66
132	373	1	0	0	Lisinopril 20 mg daily	0	0	1	0			0	.	1	.	.	.	.	.	.	.	.	.	0	held as inpt, d/c instruc don't say "stop other meds"	2	BLACK	20	18 MANAGED MEDICARE	F	83
237	435	1	0	0	Lisinopril 25mg QD	1	0	0	0	20mg Qdaily			.	1	.	.	.	.	.	0	.	0	.	.		7	WHITE	60	COMMERCIAL	M	65
131	439	0	1	0	altace tab 2.5mg- 1tab orally once a day	1	0	0	0				.	0	.	.	.	.	.	1	.	1	.	.	lisinopril 5 as inpt	7	WHITE	10	MEDICARE	M	78
131		0	1	0	Prevacid 30 BID	1	.	.	.				.	.	0	.	.	.	.	.	.	.	.	.	famotidine as inpt, pt started on plavix	7	WHITE	10	MEDICARE	M	78
146	476	1	0	0	avapro 300mg oral tab - 1 tab orally once a day	1	0	0	0				.	.	.	.	0	.	.	1	.	1	.	.	losartan 50 as inpt	7	WHITE	10	MEDICARE	M	79
146	480	1	0	0	zocor tab 20mg 1 tab orally once a day (bedtime)	1	0	0	0				.	.	.	.	.	0	.	1	.	0	.	.		7	WHITE	10	MEDICARE	M	79
195	562	1	0	0	lipitor tab 40mg- 1 tab orally once a day (bedtime)	1	0	0	0				.	.	.	.	.	1	.	1	.	1	.	.	prava 40 as inpt	7	WHITE	10	MEDICARE	M	77
195	563	1	0	0	lisinopril tab 10mg- 1 tab orally once a day	1	0	0	0				.	1	.	.	.	.	.	0	.	0	.	.		7	WHITE	10	MEDICARE	M	77
195		1	0	0	famotidine 20 BID	1	.	.	.				.	.	.	1	.	.	.	0	.	0	.	.		7	WHITE	10	MEDICARE	M	77
334	$	1	0	0	omeprazole QD	.	.	1	.				.	.	0	.	.	.	.	1	.	0	0	.	omeprazole at home, omeprazole 40 QD on transfer to YNHH, then pantoprazole 40 as inpt. not d/c'ed on PPI for no written reason. Pt also on plavix so may be intentional. d/c instruc don't say "stop other meds"	7	WHITE	10	MEDICARE	M	86
334	551	1	0	0	zocor 20mg daily	0	0	0	1	80mg once a day			0	.	.	.	.	0	.	1	.	0	0	.	on prava 80 as inpt and intentionally increased to simva 80 at d/c	7	WHITE	10	MEDICARE	M	86
196	581	1	0	0	lipitor 80 mg	1	0	0	0				.	.	.	.	.	1	.	1	.	1	.	.	prava 40 as inpt	7	WHITE	20	18 MANAGED MEDICARE	M	87
196	582	1	0	0	lisinipril 20 BID	1	0	0	0				.	1	.	.	.	.	.	0	.	0	.	.		7	WHITE	20	18 MANAGED MEDICARE	M	87
260	595	1	0	0	simvastatin 80mg qday	1	0	0	0				.	.	.	.	.	0	.	1	.	1	.	.	held then restarted as inpt, prava 40	2	BLACK	10	MEDICARE	M	76
260	591	1	0	0	lisinipril 40mg qdaily	1	0	0	0				.	1	.	.	.	.	.	0	.	0	.	.	held then restarted as inpt, lisinopril 40	2	BLACK	10	MEDICARE	M	76
260		1	0	0	omeprazole 20 QD	1	.	.	.				.	.	0	.	.	.	.	.	.	.	.	.	on pepcid as inpt	2	BLACK	10	MEDICARE	M	76
205	612	1	0	0	simvastatin 40mg QD	1	0	0	0				.	.	.	.	.	0	.	1	.	1	.	.	lipitor 80 as inpt	7	WHITE	10	MEDICARE	F	71
205	610	1	0	0	lisinopril 5mg QD	0	0	0	1	Lisinopril 10mg QD			0	1	.	.	.	.	.	0	.	0	.	1	received lisinopril 5 as inpt with no mention of increasing dose, but dc'ed on lisinopril 10	7	WHITE	10	MEDICARE	F	71
80	893	1	0	0	Pravachol 40mg	0	0	1	0			0	.	.	.	.	.	1	.	0	1	.	.	1	on prava 40 as inpt but d/c'ed on atorva 80 w/o written indication. Total chol 117, hdl 24, triglycerides 126, LDL calc 68. d/c instruc don't say "stop other meds"	7	WHITE	10	MEDICARE	F	69
113	709	1	0	0	lipitor 80mg day	0	0	0	1	pravastatin 40 mg qhs			5	.	.	.	.	1	.	1	1	1	1	.	prava 40 as inpt, d/c'ed as such, wrong dose. d/c instruc say "stop other meds	7	WHITE	50	BLUE CROSS	F	65
113	710	1	0	0	lisinopril 10mg day	1	0	0	0				.	1	.	.	.	.	.	0	.	0	.	.		7	WHITE	50	BLUE CROSS	F	65
133	838	1	0	0	omeprazole 20mg QD	1	0	0	0				.	.	0	.	.	.	.	1	.	0	.	.		7	WHITE	10	MEDICARE	M	67
133	837	1	0	0	lipitor 60mg QD	0	0	1	0		crestor 20 qd	0	.	.	.	.	.	1	.	0	1	0	.	0	intentionally changed to crestor at discharge but d/c instruc does not say "stop other meds"	7	WHITE	10	MEDICARE	M	67
133	839	1	0	0	quinipril 20mg PO QD	0	0	1	0		lisinopril 10 qd	2	.	0	.	.	.	.	.	0	1	.	.	0	held as inpt, intentionally changed to lisinopril at discharge but d/c instruc does not say "stop other meds"	7	WHITE	10	MEDICARE	M	67
53	982	1	0	0	omeprazole 20mg 1 cup QD	1	0	0	0				.	.	0	.	.	.	.	1	.	0	.	.		7	WHITE	20	18 MANAGED MEDICARE	M	83
53	981	1	0	0	lipitor 20mg qhs	1	0	0	0				.	.	.	.	.	1	.	0	.	1	.	.	lipitor 40 as inpt	7	WHITE	20	18 MANAGED MEDICARE	M	83
53	978	1	0	0	avapro 75mg 1 tab QD	1	0	0	0				.	.	.	.	0	.	.	.	.	.	.	0	held ARB as inpt b/c of rising Cr, last note says will not d/c pt today b/c of rising Cr but pt is still discharged, and on ARB	7	WHITE	20	18 MANAGED MEDICARE	M	83
153	1015	1	0	0	Lovastatin 40mg	0	0	1	0			2	.	.	.	.	.	0	.	1	1	0	0	.	PCI pt. started on atorva 80 as inpt w/o written indication for higher dose (though total chol 170, hdl 45, triglyc 58, ldl calc 113 so indicated?). d/c instructions do not say "stop other meds"	7	WHITE	20	18 MANAGED MEDICARE	M	69
214	1041	1	0	0	Aciphex 20mg Daily	1	0	0	0				.	.	0	.	.	.	.	1	.	0	.	.		7	WHITE	10	MEDICARE	M	67
214	1044	1	0	0	Lipitor 20mg Qdaily	0	0	0	1	Lipitor tab 80mg- 1 tab orally once a day (bedtime)			0	.	.	.	.	1	.	0	.	0	.	0	intentionally increased dose	7	WHITE	10	MEDICARE	M	67
107	1075	1	0	0	omeprazole 20mg QD	1	0	0	0				.	.	0	.	.	.	.	1	.	0	.	.		7	WHITE	10	MEDICARE	M	68
107		1	0	0	simvastatin 40mg QD	1	.	.	.				.	.	.	.	.	0	.	1	.	0	.	.		7	WHITE	10	MEDICARE	M	68
254	1119	1	0	0	Omeprazole 20 mg qhs	0	0	1	0			0	.	.	0	.	.	.	.	.	.	.	.	0	on pepcid as inpt and then neither in d/c instructions, no apparent reason. Pt also on plavix. d/c isntruc don't says "stop other meds"	7	WHITE	10	MEDICARE	F	90
375	1311	1	0	0	zocor 40mg Qday	1	0	0	0				.	.	.	.	.	0	.	1	.	1	.	.	atorvastatin 40 as ilnpt	4	OTHER RACE	10	MEDICARE	F	81
86	1428	0	1	0	cozaar 50mg PO BID	0	0	0	1	100 mg 1 tab orally once a day			0	.	.	.	1	.	.	0	.	0	.	0		4	OTHER RACE	10	MEDICARE	M	78
86	1433	0	1	0	pravastatin 80mg po qhs	1	0	0	0				.	.	.	.	.	1	.	0	.	0	.	.		4	OTHER RACE	10	MEDICARE	M	78
86	1424	0	1	0	aciphex 20mg po daily	1	0	0	0				.	.	0	.	.	.	.	.	.	.	.	.	held as inpt	4	OTHER RACE	10	MEDICARE	M	78
347	1541	1	0	0	zocor 20mg PO QD	1	0	0	0				.	.	.	.	.	0	.	1	.	0	.	.		7	WHITE	10	MEDICARE	M	70
4	1555	1	0	0	lisinipril 20mg PO QD	0	0	0	1	10mg QD			1	1	.	.	.	.	.	0	.	0	.	0		7	WHITE	10	MEDICARE	M	68
102	1603	1	0	0	simvastatin 80mg oral tab 1 tab orally once a day QHS	1	0	0	0				.	.	.	.	.	0	.	1	.	1	.	.	prava 40 as inpt	7	WHITE	10	MEDICARE	M	65
102	1601	1	0	0	lisinopril 10mg oral tab - 1 tab orally once a day	1	0	0	0				.	1	.	.	.	.	.	.	.	.	.	.	held as inpt	7	WHITE	10	MEDICARE	M	65
162	1707	1	1	0	zocor 20mg daily	1	0	0	0				.	.	.	.	.	0	.	1	.	0	.	.	prava 20 at inpt	7	WHITE	10	MEDICARE	F	74
285	1799	0	1	0	simvastatin tab 40mg - 1 tab orally once a day	1	0	0	0				.	.	.	.	.	0	.	1	.	0	.	.		7	WHITE	10	MEDICARE	M	90
285	1798	0	1	0	lisinopril 2.5mg - 1 tab orally once a day	1	0	0	0				.	1	.	.	.	.	.	0	.	0	.	.		7	WHITE	10	MEDICARE	M	90
275	1742	1	0	0	crestor 10 no frequency	1	0	0	0				.	.	.	.	.	1	.	1	.	1	.	.	prava 80 as inpt	7	WHITE	70	NON GOV'T MANAGED CARE	M	67
275		1	0	0	prevacid	1	.	.	.				.	.	0	.	.	.	.	.	.	.	.	.	held as inpt	7	WHITE	70	NON GOV'T MANAGED CARE	M	67
239	1857	1	1	0	lipitor tab 80mg 1 tab orally ocne a day QHS	1	0	0	0				.	.	.	.	.	0	.	1	.	0	.	.		7	WHITE	20	18 MANAGED MEDICARE	F	79
239	1858	1	1	0	lisinopril tab 5mg 1 tab orally once a day	0	0	1	0			0	.	1	.	.	.	.	.	.	.	.	.	0	intentinoally held as inpt then d/c'ed, but d/c instruc don't say "stop other meds"	7	WHITE	20	18 MANAGED MEDICARE	F	79
42	1834	1	0	0	lovastatin	0	0	0	0			2	.	.	.	.	.	0	.	1	1	.	0	.	lovastatin dose unknown/unwritten, started on crestor 20 inpt. d/c instruc don't say "stop other meds"	7	WHITE	10	MEDICARE	F	76
181	1851	1	1	0	simvastatin 5mg daily	0	0	1	0			0	.	.	.	.	.	0	.	1	1	1	1	.	prava 40 as inpt then d/c'ed on it. Dose is higher, unclear if intended. d/c instruc don't say "stop other med"	7	WHITE	10	MEDICARE	M	85
181	)	1	1	0	prilosec 20 QD	.	.	1	.				.	.	0	.	.	.	.	.	.	.	.	0	held as inpt then d/c'ed for unknown reason. Pt also on plavix d/c instruc don't say "stop other meds"	7	WHITE	10	MEDICARE	M	85
371	1877	1	0	0	pravastatin 20 daily	1	0	0	0				.	.	.	.	.	1	.	0	.	0	.	.		7	WHITE	10	MEDICARE	M	81
371	1873	1	0	0	lisinopril 5 daily	1	0	0	0				.	1	.	.	.	.	.	0	.	0	.	.		7	WHITE	10	MEDICARE	M	81
371	1875	1	0	0	omeprazole 20 mg daily	0	1	0	0			2	.	.	0	.	.	.	.	.	.	.	.	0	changed to Pepcid 20 BID as inpt then d/c'ed intentionally on ranitidine. d/c instruc say "stop other meds"	7	WHITE	10	MEDICARE	M	81
338	1902	1	0	0	flovent diskus 250mcg inhaled powder - 3 puffs inhaled 2 times a day	0	0	1	0			0	.	.	.	.	.	.	0	.	.	.	.	1	one admit note says pt was on Flovent, another says Advair. If Advair, not included in this study. 1st note says "c/w beclomethason" 2nd note says "advair nonformulary, will substitute symbicort. However no ICS is used as inpt (only albu, combivent, spiriva) and no ICS is rx'ed at discharge. d/c instruc don't say "stop other meds"	7	WHITE	10	MEDICARE	M	75
91	2015	1	0	0	atorvastatin 10mg qd	0	0	0	1	rosuvastatin 20 mg			5	.	.	.	.	0	.	1	1	1	1	.	pt started on crestor 20 (higher dose) as inpt and d/c'ed on this. Calc LDL 63, no written documentation why. d/c instruc say "stop other meds"	7	WHITE	10	MEDICARE	M	72
272	2056	1	0	0	prilosec 40mg QD	1	0	0	0				.	.	0	.	.	.	.	1	.	0	.	.		7	WHITE	10	MEDICARE	F	78
272	2053	1	0	0	lisinipril 10mg QD	1	0	0	0				.	1	.	.	.	.	.	0	.	0	.	.		7	WHITE	10	MEDICARE	F	78
174	2145	1	0	0	lipitor 20mg 1 tab qd	1	0	0	0				.	.	.	.	.	0	.	1	.	0	.	.		7	WHITE	10	MEDICARE	F	82
174	2147	1	0	0	prevacid delayed release 30mg 1 cap po qd	0	1	0	0			0	.	.	0	.	.	.	.	.	.	.	.	0	switched to pepcid as inpt then d/c'ed on neither. Likely stopped intentionally b/c on Plavix, but not documented. d/c instruc DON'T say "stop other meds"	7	WHITE	10	MEDICARE	F	82
15	2169	1	0	0	zocor 10mg 1 tab daily	1	0	0	0				.	.	.	.	.	0	.	1	.	0	.	.		7	WHITE	10	MEDICARE	M	89
15	2168	1	0	0	lisinipril 10mg 1 tab daily	1	0	0	0				.	1	.	.	.	.	.	0	.	0	.	.		7	WHITE	10	MEDICARE	M	89
263	2203	1	0	0	lisinopril 10mg QD	1	0	0	0				.	1	.	.	.	.	.	0	.	0	.	.		4	OTHER RACE	10	MEDICARE	F	79
156	2217	1	0	0	simvastatin 40mg qd	1	0	0	0				.	.	.	.	.	0	.	1	.	1	.	.	on prava 40 as inpt	7	WHITE	10	MEDICARE	M	65
156	2214	1	0	0	diovan 320mg QD	1	0	0	0				.	.	.	.	1	.	.	0	.	0	.	.		7	WHITE	10	MEDICARE	M	65
296	2287	0	0	1	rabeprazole 20mg po QD	1	0	0	0				.	.	0	.	.	.	.	1	.	0	.	.		7	WHITE	10	MEDICARE	M	79
137	2297	1	0	0	lipitor 10mg QHS	0	1	0	0			1	.	.	.	.	.	0	.	1	.	0	1	.	prava 40 as inpt, should have been con't at discharge. d/c instruc say "stop other meds"	7	WHITE	10	MEDICARE	M	84
137	2300	1	0	0	ranitidine 150mg QD	1	0	0	0				.	.	.	0	.	.	.	1	.	0	.	.		7	WHITE	10	MEDICARE	M	84
319	2312	1	0	0	Ramipril 5mg QD	0	0	0	1	10mg tab 1 tab QD			0	0	.	.	.	.	.	1	.	1	0	.	lisinopril 5 as inpt (lower dose), d/c instruc say "ramipril tablet 10mg …as prior to admission" so maybe 10mg was original dose and was documented wrong at admission?	7	WHITE	10	MEDICARE	M	69
319	2307	1	0	0	Crestor 10mg QHS	1	0	0	0				.	.	.	.	.	1	.	1	.	0	.	.		7	WHITE	10	MEDICARE	M	69
335	2393	1	1	0	simvastatin 20mg qhs	1	0	0	0				.	.	.	.	.	0	.	1	.	1	.	.	crestor 10 as inpt	7	WHITE	20	18 MANAGED MEDICARE	F	75
335	2390	1	1	0	Diovan	1	0	0	0				.	.	.	.	1	.	.	.	.	.	.	.	held as inpt	7	WHITE	20	18 MANAGED MEDICARE	F	75
374	2415	1	0	0	simvastatin 80mg QD	1	0	0	0				.	.	.	.	.	0	.	1	.	0	.	.		7	WHITE	10	MEDICARE	M	73
374	2409	1	0	0	lisinipril 40mg QHS (held on evenings prior to HD)	0	1	0	0			0	.	1	.	.	.	.	.	.	.	.	.	0	held as inpt then likely intentionally d/c'ed. d/c instruc say "stop other meds"	7	WHITE	10	MEDICARE	M	73
374	2414	1	0	0	prevacid 30mg QD	1	0	0	0				.	.	0	.	.	.	.	.	.	.	.	.	on pepcid as inpt	7	WHITE	10	MEDICARE	M	73
318		1	0	0	prevacid qd	1	.	.	.				.	.	0	.	.	.	.	.	.	.	.	.	held as inpt	7	WHITE	10	MEDICARE	M	77
332	2528	1	0	0	losartan 50mg po BID	1	0	0	0				.	.	.	.	1	.	.	.	.	.	.	.	held as inpt	7	WHITE	10	MEDICARE	F	82
